# Supplementary material for: 8-Phenyl-3,4,6,7,8,8a-hexahydro-1H-pyrrolo­[2,1-c][1,4]oxazin-6-one
Source: Acta Crystallogr Sect E Struct Rep Online. 2011 Aug 27;67(Pt 9):o2390. doi: 10.1107/S1600536811032806 (PMC3200730; doi:10.1107/S1600536811032806)
Supplement: Supplementary file 1 [file e-67-o2390-sup1.cif]

##############################################################################
#                                                                            #
# This CIF contains the data in a paper accepted for publication in          #
# Acta Crystallographica Section E. It conforms to the requirements of       #
# Notes for Authors for Acta Crystallographica Section E, and has been       #
# peer reviewed under the auspices of the IUCr Commission on Journals.       #
#                                                                            #
# Full details of the Crystallographic Information File format               #
# are given in the paper "The Crystallographic Information File (CIF):       #
# a New Standard Archive File for Crystallography" by S. R. Hall, F. H.      #
# Allen and I. D. Brown [Acta Cryst. (1991), A47, 655-685].                  #
#                                                                            #
# The current version of the core CIF dictionary is obtainable from          #
# ftp://ftp.iucr.org/pub/cif_core.dic.                                       #
#                                                                            #
# Software is freely available for graphical display of the structure(s)     #
# in this CIF. For information consult the CIF software page                 #
# http://www.iucr.org/resources/cif/software.                                #
#                                                                            #
# This file may be used for bona fide research purposes within the           #
# scientific community so long as proper attribution is given to the journal # 
# article from which it was obtained.                                        #
#                                                                            #
##############################################################################
data_I
_audit_creation_method     SHELXL-97
_chemical_name_systematic
;
8-Phenyl-3,4,6,7,8,8a-hexahydro-1<i>H</i>-
pyrrolo[2,1-<i>c</i>][1,4]oxazin-6-one
;
_chemical_name_common     ?
_chemical_formula_moiety     'C13 H15 N O2'
_chemical_formula_sum     'C13 H15 N O2'
_chemical_formula_weight     217.27
_chemical_melting_point     ?
_symmetry_cell_setting     monoclinic
_symmetry_space_group_name_H-M     'P 21/c'
_symmetry_space_group_name_Hall     '-P 2ybc'
loop_
    _symmetry_equiv_pos_as_xyz
    'x, y, z'
    '-x, y+1/2, -z+1/2'
    '-x, -y, -z'
    'x, -y-1/2, z-1/2'
_cell_length_a     13.2737(12)
_cell_length_b     7.1066(4)
_cell_length_c     11.9233(10)
_cell_angle_alpha     90.00
_cell_angle_beta     103.917(7)
_cell_angle_gamma     90.00
_cell_volume     1091.72(15)
_cell_formula_units_Z     4
_cell_measurement_reflns_used     2762
_cell_measurement_theta_min     1.58
_cell_measurement_theta_max     27.06
_cell_measurement_temperature     100(2)
_exptl_crystal_description     'plate'
_exptl_crystal_colour     'colourless'
_exptl_crystal_size_max     0.360
_exptl_crystal_size_mid     0.210
_exptl_crystal_size_min     0.030
_exptl_crystal_density_diffrn     1.322
_exptl_crystal_density_meas     ?
_exptl_crystal_density_method     'not measured'
_exptl_crystal_F_000     464
_exptl_absorpt_coefficient_mu     0.089
_exptl_absorpt_correction_type     none
_exptl_absorpt_process_details     ?
_exptl_absorpt_correction_T_min     ?
_exptl_absorpt_correction_T_max     ?
_exptl_special_details     ?
_diffrn_ambient_temperature     100
_diffrn_radiation_type     'Mo K\a'
_diffrn_radiation_wavelength     0.71073
_diffrn_radiation_monochromator     'planar graphite'
_diffrn_measurement_device_type     'Stoe IPDS 2'
_diffrn_measurement_device     '2-circle goniometer'
_diffrn_measurement_method     'rotation method'
_diffrn_detector_area_resol_mean     6.67
_diffrn_reflns_number     6960
_diffrn_reflns_av_R_equivalents     0.1079
_diffrn_reflns_av_sigmaI/netI     0.1011
_diffrn_reflns_theta_min     1.58
_diffrn_reflns_theta_max     26.78
_diffrn_reflns_theta_full     26.78
_diffrn_measured_fraction_theta_max     0.994
_diffrn_measured_fraction_theta_full     0.994
_diffrn_reflns_limit_h_min     -16
_diffrn_reflns_limit_h_max     16
_diffrn_reflns_limit_k_min     -8
_diffrn_reflns_limit_k_max     8
_diffrn_reflns_limit_l_min     -14
_diffrn_reflns_limit_l_max     15
_refine_special_details
;
Refinement of <i>F</i>^2^ against ALL reflections. The weighted <i>R</i>-factor
<i>wR</i> and goodness of fit <i>S</i> are based on <i>F</i>^2^, conventional
<i>R</i>-factors <i>R</i> are based on <i>F</i>, with <i>F</i> set to zero for
negative <i>F</i>^2^. The threshold expression of <i>F</i>^2^ >
\s(<i>F</i>^2^) is used only for calculating <i>R</i>-factors(gt) <i>etc</i>.
and is not relevant to the choice of reflections for refinement.
<i>R</i>-factors based on <i>F</i>^2^ are statistically about twice as large
as those based on <i>F</i>, and <i>R</i>- factors based on ALL data will be
even larger.
;
_reflns_number_total     2301
_reflns_number_gt     1200
_reflns_threshold_expression     >2sigma(I)
_refine_ls_structure_factor_coef     Fsqd
_refine_ls_matrix_type     full
_refine_ls_R_factor_all     0.1000
_refine_ls_R_factor_gt     0.0466
_refine_ls_wR_factor_gt     0.0959
_refine_ls_wR_factor_ref     0.1094
_refine_ls_goodness_of_fit_ref     0.812
_refine_ls_restrained_S_all     0.812
_refine_ls_number_reflns     2301
_refine_ls_number_parameters     196
_refine_ls_number_restraints     0
_refine_ls_hydrogen_treatment     mixed
_refine_ls_weighting_scheme     calc
_refine_ls_weighting_details
                 'calc w=1/[\s^2^(Fo^2^)+(0.0509P)^2^] where P=(Fo^2^+2Fc^2^)/3'
_atom_sites_solution_hydrogens     geom
_atom_sites_solution_primary     direct
_atom_sites_solution_secondary     difmap
_refine_ls_shift/su_max     0.000
_refine_ls_shift/su_mean     0.000
_refine_diff_density_max     0.210
_refine_diff_density_min     -0.270
_refine_ls_extinction_method     SHELXL
_refine_ls_extinction_coef     0.047(4)
_refine_ls_extinction_expression
                                  'Fc^*^=kFc[1+0.001xFc^2^\l^3^/sin(2\q)]^-1/4^'
loop_
    _atom_type_symbol
    _atom_type_description
    _atom_type_scat_dispersion_real
    _atom_type_scat_dispersion_imag
    _atom_type_scat_source
    'C' 'C' 0.0030 0.0020
                         'International Tables Vol C Tables 4.2.6.8 and 6.1.1.4'
    'H' 'H' 0.0000 0.0000
                         'International Tables Vol C Tables 4.2.6.8 and 6.1.1.4'
    'N' 'N' 0.0060 0.0030
                         'International Tables Vol C Tables 4.2.6.8 and 6.1.1.4'
    'O' 'O' 0.0110 0.0060
                         'International Tables Vol C Tables 4.2.6.8 and 6.1.1.4'
_computing_data_collection     'X-AREA (Stoe & Cie, 2000)'
_computing_cell_refinement     'X-AREA (Stoe & Cie, 2000)'
_computing_data_reduction     'X-RED (Stoe & Cie, 2000)'
_computing_structure_solution     'SHELXS-97 (Sheldrick, 2008)'
_computing_structure_refinement     'SHELXL-97 (Sheldrick, 2008)'
_computing_molecular_graphics     'PLATON (Spek, 2009)'
_computing_publication_material     'PLATON (Spek, 2009)'
loop_
    _atom_site_type_symbol
    _atom_site_label
    _atom_site_fract_x
    _atom_site_fract_y
    _atom_site_fract_z
    _atom_site_U_iso_or_equiv
    _atom_site_adp_type
    _atom_site_calc_flag
    _atom_site_refinement_flags
    _atom_site_occupancy
    _atom_site_symmetry_multiplicity
    _atom_site_disorder_assembly
    _atom_site_disorder_group
    C C6A 0.6366(3) 0.7343(6) 0.8977(3) 0.0425(9) Uani d P 0.656(5) 1 A 1
    H H6A 0.6341 0.8221 0.8348 0.051 Uiso calc PR 0.656(5) 1 A 1
    H H6B 0.5799 0.7624 0.9333 0.051 Uiso calc PR 0.656(5) 1 A 1
    C C6B 0.6801(6) 0.6628(11) 0.8736(5) 0.0464(18) Uani d P 0.344(5) 1 . .
    H H6C 0.7183 0.5561 0.8543 0.056 Uiso calc PR 0.344(5) 1 A 1
    H H6D 0.6709 0.7541 0.8115 0.056 Uiso calc PR 0.344(5) 1 A 1
    C C5A 0.7290(3) 0.6480(5) 1.0830(3) 0.0409(9) Uani d P 0.656(5) 1 A 1
    H H5A 0.6657 0.6814 1.1054 0.049 Uiso calc PR 0.656(5) 1 A 1
    H H5B 0.7878 0.6762 1.1466 0.049 Uiso calc PR 0.656(5) 1 A 1
    C C5B 0.7692(5) 0.5623(12) 1.0597(6) 0.0437(17) Uani d P 0.344(5) 1 . .
    H H5C 0.7980 0.4684 1.0172 0.052 Uiso calc PR 0.344(5) 1 A 1
    H H5D 0.8204 0.5922 1.1304 0.052 Uiso calc PR 0.344(5) 1 A 1
    C C7A 0.6287(3) 0.5338(5) 0.8537(3) 0.0410(9) Uani d P 0.656(5) 1 A 1
    H H7A 0.5612 0.5128 0.8019 0.049 Uiso calc PR 0.656(5) 1 A 1
    H H7B 0.6814 0.5110 0.8112 0.049 Uiso calc PR 0.656(5) 1 A 1
    C C7B 0.5784(6) 0.6015(11) 0.8900(6) 0.051(2) Uani d P 0.344(5) 1 . .
    H H7C 0.5428 0.7067 0.9152 0.061 Uiso calc PR 0.344(5) 1 . .
    H H7D 0.5356 0.5545 0.8178 0.061 Uiso calc PR 0.344(5) 1 . .
    N N1A 0.6434(2) 0.4075(4) 0.9511(2) 0.0353(7) Uani d P 0.656(5) 1 A 1
    N N1B 0.5961(5) 0.4532(9) 0.9771(5) 0.0411(15) Uani d P 0.344(5) 1 . .
    C C4A 0.7283(3) 0.4418(5) 1.0511(2) 0.0364(9) Uani d P 0.656(5) 1 A 1
    H H4A 0.7948 0.4042 1.0360 0.044 Uiso calc PR 0.656(5) 1 A 1
    C C4B 0.6714(5) 0.4927(9) 1.0858(5) 0.0407(18) Uani d P 0.344(5) 1 A .
    H H4B 0.6440 0.5817 1.1339 0.049 Uiso calc PR 0.344(5) 1 A 1
    O O1 0.52984(10) 0.1832(2) 0.86955(11) 0.0594(5) Uani d . 1 1 A 1
    O O2 0.73644(10) 0.7476(2) 0.98285(11) 0.0568(4) Uani d . 1 1 A 1
    C C36 0.81951(14) 0.3636(3) 1.33444(16) 0.0453(5) Uani d . 1 1 A 1
    H H36 0.7745 0.4576 1.3464 0.054 Uiso calc R 1 1 A 1
    C C2 0.64430(14) 0.1486(3) 1.06256(15) 0.0448(5) Uani d . 1 1 A 1
    H H2B 0.6954 0.0592 1.0491 0.054 Uiso calc R 1 1 A 1
    H H2A 0.5935 0.0820 1.0940 0.054 Uiso calc R 1 1 A 1
    C C32 0.86314(15) 0.1182(3) 1.22000(16) 0.0459(5) Uani d . 1 1 A 1
    H H32 0.8476 0.0445 1.1536 0.055 Uiso calc R 1 1 A 1
    C C35 0.91025(14) 0.3310(3) 1.41661(16) 0.0514(6) Uani d . 1 1 A 1
    H H35 0.9259 0.4034 1.4835 0.062 Uiso calc R 1 1 A 1
    C C33 0.95397(15) 0.0859(3) 1.30222(18) 0.0516(6) Uani d . 1 1 A 1
    H H33 0.9991 -0.0083 1.2908 0.062 Uiso calc R 1 1 A 1
    C C34 0.97791(15) 0.1928(3) 1.40096(17) 0.0523(6) Uani d . 1 1 A 1
    H H34 1.0392 0.1719 1.4566 0.063 Uiso calc R 1 1 A 1
    C C3 0.69621(18) 0.3034(3) 1.14461(17) 0.0513(6) Uani d . 1 1 A 1
    C C31 0.79475(13) 0.2572(3) 1.23386(14) 0.0408(5) Uani d . 1 1 A 1
    C C1 0.59269(15) 0.2476(3) 0.95258(16) 0.0505(5) Uani d . 1 1 A 1
    H H7 0.6478(17) 0.348(4) 1.1835(19) 0.074(8) Uiso d . 1 1 B 1
loop_
    _atom_site_aniso_label
    _atom_site_aniso_U_11
    _atom_site_aniso_U_22
    _atom_site_aniso_U_33
    _atom_site_aniso_U_12
    _atom_site_aniso_U_13
    _atom_site_aniso_U_23
    C6A 0.0416(19) 0.041(2) 0.0405(18) 0.0053(17) 0.0014(14) 0.0030(16)
    C6B 0.060(5) 0.038(4) 0.039(4) 0.002(4) 0.008(3) -0.004(3)
    C5A 0.0446(19) 0.043(2) 0.0316(16) 0.0039(16) 0.0017(14) 0.0012(15)
    C5B 0.040(4) 0.040(5) 0.046(4) -0.001(3) 0.002(3) 0.002(3)
    C7A 0.0405(18) 0.047(2) 0.0323(17) 0.0032(16) 0.0021(13) 0.0030(16)
    C7B 0.052(4) 0.061(5) 0.033(3) 0.003(4) -0.004(3) 0.009(3)
    N1A 0.0368(15) 0.0380(16) 0.0278(14) 0.0003(12) 0.0012(12) 0.0004(11)
    N1B 0.041(3) 0.051(4) 0.027(3) -0.006(3) 0.000(2) 0.004(2)
    C4A 0.0326(17) 0.041(2) 0.0320(16) 0.0001(15) 0.0012(13) -0.0001(14)
    C4B 0.039(4) 0.046(4) 0.034(3) -0.001(3) 0.003(3) -0.003(3)
    O1 0.0560(8) 0.0739(11) 0.0405(8) -0.0204(8) -0.0034(7) -0.0059(7)
    O2 0.0596(8) 0.0651(10) 0.0396(8) -0.0191(7) 0.0001(6) 0.0087(7)
    C36 0.0479(10) 0.0486(12) 0.0393(11) -0.0088(9) 0.0103(8) -0.0029(9)
    C2 0.0427(10) 0.0501(12) 0.0392(11) -0.0101(9) 0.0052(8) -0.0007(9)
    C32 0.0566(12) 0.0460(13) 0.0338(10) -0.0097(9) 0.0082(9) -0.0034(9)
    C35 0.0500(12) 0.0702(16) 0.0325(11) -0.0172(11) 0.0070(9) -0.0101(10)
    C33 0.0476(11) 0.0527(14) 0.0522(13) -0.0031(9) 0.0073(10) 0.0005(11)
    C34 0.0449(11) 0.0690(16) 0.0389(11) -0.0107(11) 0.0019(9) 0.0050(11)
    C3 0.0674(14) 0.0440(13) 0.0347(11) -0.0032(10) -0.0031(10) 0.0024(10)
    C31 0.0493(10) 0.0421(11) 0.0287(10) -0.0098(9) 0.0050(8) 0.0019(9)
    C1 0.0506(11) 0.0627(15) 0.0345(11) -0.0167(10) 0.0027(9) 0.0008(10)
_geom_special_details
;
All e.s.d.'s (except the e.s.d. in the dihedral angle between two l.s. planes)
are estimated using the full covariance matrix. The cell e.s.d.'s are taken
into account individually in the estimation of e.s.d.'s in distances, angles
and torsion angles; correlations between e.s.d.'s in cell parameters are only
used when they are defined by crystal symmetry. An approximate (isotropic)
treatment of cell e.s.d.'s is used for estimating e.s.d.'s involving l.s.
planes.
;
loop_
    _geom_bond_atom_site_label_1
    _geom_bond_atom_site_label_2
    _geom_bond_site_symmetry_2
    _geom_bond_distance
    _geom_bond_publ_flag
    C6A O2 . 1.466(3) ?
    C6A C7A . 1.513(6) ?
    C6A H6A . 0.9700 ?
    C6A H6B . 0.9700 ?
    C6B O2 . 1.466(7) ?
    C6B C7B . 1.476(12) ?
    C6B H6C . 0.9700 ?
    C6B H6D . 0.9700 ?
    C5A O2 . 1.411(3) ?
    C5A C4A . 1.513(5) ?
    C5A H5A . 0.9700 ?
    C5A H5B . 0.9700 ?
    C5B C4B . 1.491(10) ?
    C5B O2 . 1.603(7) ?
    C5B H5C . 0.9700 ?
    C5B H5D . 0.9700 ?
    C7A N1A . 1.444(4) ?
    C7A H7A . 0.9700 ?
    C7A H7B . 0.9700 ?
    C7B N1B . 1.459(8) ?
    C7B H7C . 0.9700 ?
    C7B H7D . 0.9700 ?
    N1A C1 . 1.324(3) ?
    N1A C4A . 1.450(4) ?
    N1B C4B . 1.461(7) ?
    N1B C1 . 1.489(7) ?
    C4A C3 . 1.618(4) ?
    C4A H4A . 0.9800 ?
    C4B C3 . 1.516(6) ?
    C4B H4B . 0.9800 ?
    O1 C1 . 1.220(2) ?
    C36 C35 . 1.377(2) ?
    C36 C31 . 1.389(3) ?
    C36 H36 . 0.9300 ?
    C2 C1 . 1.500(3) ?
    C2 C3 . 1.522(3) ?
    C2 H2B . 0.9700 ?
    C2 H2A . 0.9700 ?
    C32 C33 . 1.378(3) ?
    C32 C31 . 1.378(3) ?
    C32 H32 . 0.9300 ?
    C35 C34 . 1.373(3) ?
    C35 H35 . 0.9300 ?
    C33 C34 . 1.373(3) ?
    C33 H33 . 0.9300 ?
    C34 H34 . 0.9300 ?
    C3 C31 . 1.511(3) ?
    C3 H7 . 0.93(2) ?
loop_
    _geom_angle_atom_site_label_1
    _geom_angle_atom_site_label_2
    _geom_angle_atom_site_label_3
    _geom_angle_site_symmetry_1
    _geom_angle_site_symmetry_3
    _geom_angle
    _geom_angle_publ_flag
    O2 C6A C7A . . 106.0(3) ?
    O2 C6A H6A . . 110.5 ?
    C7A C6A H6A . . 110.5 ?
    O2 C6A H6B . . 110.5 ?
    C7A C6A H6B . . 110.5 ?
    H6A C6A H6B . . 108.7 ?
    O2 C6B C7B . . 106.9(6) ?
    O2 C6B H6C . . 110.3 ?
    C7B C6B H6C . . 110.3 ?
    O2 C6B H6D . . 110.3 ?
    C7B C6B H6D . . 110.3 ?
    H6C C6B H6D . . 108.6 ?
    O2 C5A C4A . . 105.7(3) ?
    O2 C5A H5A . . 110.6 ?
    C4A C5A H5A . . 110.6 ?
    O2 C5A H5B . . 110.6 ?
    C4A C5A H5B . . 110.6 ?
    H5A C5A H5B . . 108.7 ?
    C4B C5B O2 . . 105.2(5) ?
    C4B C5B H5C . . 110.7 ?
    O2 C5B H5C . . 110.7 ?
    C4B C5B H5D . . 110.7 ?
    O2 C5B H5D . . 110.7 ?
    H5C C5B H5D . . 108.8 ?
    N1A C7A C6A . . 108.7(3) ?
    N1A C7A H7A . . 109.9 ?
    C6A C7A H7A . . 109.9 ?
    N1A C7A H7B . . 109.9 ?
    C6A C7A H7B . . 109.9 ?
    H7A C7A H7B . . 108.3 ?
    N1B C7B C6B . . 108.1(5) ?
    N1B C7B H7C . . 110.1 ?
    C6B C7B H7C . . 110.1 ?
    N1B C7B H7D . . 110.1 ?
    C6B C7B H7D . . 110.1 ?
    H7C C7B H7D . . 108.4 ?
    C1 N1A C7A . . 125.0(2) ?
    C1 N1A C4A . . 115.5(2) ?
    C7A N1A C4A . . 119.0(3) ?
    C7B N1B C4B . . 116.9(5) ?
    C7B N1B C1 . . 125.3(5) ?
    C4B N1B C1 . . 110.2(4) ?
    N1A C4A C5A . . 109.0(2) ?
    N1A C4A C3 . . 100.6(2) ?
    C5A C4A C3 . . 113.8(3) ?
    N1A C4A H4A . . 111.0 ?
    C5A C4A H4A . . 111.0 ?
    C3 C4A H4A . . 111.0 ?
    N1B C4B C5B . . 108.8(5) ?
    N1B C4B C3 . . 105.4(4) ?
    C5B C4B C3 . . 106.7(6) ?
    N1B C4B H4B . . 111.9 ?
    C5B C4B H4B . . 111.9 ?
    C3 C4B H4B . . 111.9 ?
    C5A O2 C6B . . 114.9(3) ?
    C5A O2 C6A . . 108.5(2) ?
    C6B O2 C6A . . 34.4(3) ?
    C5A O2 C5B . . 33.9(3) ?
    C6B O2 C5B . . 100.4(4) ?
    C6A O2 C5B . . 114.8(3) ?
    C35 C36 C31 . . 120.5(2) ?
    C35 C36 H36 . . 119.8 ?
    C31 C36 H36 . . 119.7 ?
    C1 C2 C3 . . 105.31(17) ?
    C1 C2 H2B . . 110.7 ?
    C3 C2 H2B . . 110.7 ?
    C1 C2 H2A . . 110.7 ?
    C3 C2 H2A . . 110.7 ?
    H2B C2 H2A . . 108.8 ?
    C33 C32 C31 . . 121.53(18) ?
    C33 C32 H32 . . 119.2 ?
    C31 C32 H32 . . 119.2 ?
    C34 C35 C36 . . 120.81(19) ?
    C34 C35 H35 . . 119.6 ?
    C36 C35 H35 . . 119.6 ?
    C34 C33 C32 . . 120.0(2) ?
    C34 C33 H33 . . 120.0 ?
    C32 C33 H33 . . 120.0 ?
    C33 C34 C35 . . 119.22(18) ?
    C33 C34 H34 . . 120.4 ?
    C35 C34 H34 . . 120.4 ?
    C31 C3 C4B . . 125.0(3) ?
    C31 C3 C2 . . 118.49(18) ?
    C4B C3 C2 . . 109.2(2) ?
    C31 C3 C4A . . 106.91(19) ?
    C4B C3 C4A . . 37.5(2) ?
    C2 C3 C4A . . 98.62(18) ?
    C31 C3 H7 . . 107.8(14) ?
    C4B C3 H7 . . 80.2(16) ?
    C2 C3 H7 . . 107.7(15) ?
    C4A C3 H7 . . 117.6(16) ?
    C32 C31 C36 . . 117.90(17) ?
    C32 C31 C3 . . 123.72(17) ?
    C36 C31 C3 . . 118.36(19) ?
    O1 C1 N1A . . 124.2(2) ?
    O1 C1 N1B . . 120.7(3) ?
    N1A C1 N1B . . 33.7(2) ?
    O1 C1 C2 . . 127.8(2) ?
    N1A C1 C2 . . 106.68(17) ?
    N1B C1 C2 . . 107.6(2) ?
loop_
    _geom_hbond_atom_site_label_D
    _geom_hbond_atom_site_label_H
    _geom_hbond_atom_site_label_A
    _geom_hbond_site_symmetry_A
    _geom_hbond_distance_DH
    _geom_hbond_distance_HA
    _geom_hbond_distance_DA
    _geom_hbond_angle_DHA
    _geom_hbond_publ_flag
    C2 H2B O2 1_545 0.97 2.46 3.329(3) 149 y
    C7A H7A O1 2_656 0.97 2.43 3.154(4) 131 y
data_global
_journal_date_recd_electronic     2011-07-19
_journal_date_accepted     2011-08-12
_journal_name_full     'Acta Crystallographica, Section E'
_journal_year     2011
_journal_volume     67
_journal_issue      9
_journal_page_first     o2390
_journal_page_last     o2390
_journal_paper_category     QO
_journal_coeditor_code     CV5138
_publ_contact_author
;
     MALECKA, Magdalena
     Department of Structural Chemistry and Crystallography
     University of Lodz
     Tamka 12
     PL-91403 Lodz
     Poland
;
_publ_contact_author_email     'malecka@uni.lodz.pl'
_publ_contact_author_fax     '0 48 42 6355744'
_publ_contact_author_phone     '0 48 42 6355741'
_publ_section_title
;\
8-Phenyl-3,4,6,7,8,8a-hexahydro-1<i>H</i>-\
pyrrolo[2,1-<i>c</i>][1,4]oxazin-6-one
;
loop_
    _publ_author_name
    _publ_author_address
    '    Ma\/lecka,  Magdalena'
;
     Department of Structural Chemistry and Crystallography
     University of \/L\'od\'z
     Tamka 12
     PL-91403 \/L\'od\'z
     Poland
;
    '    Pasternak, Beata'
;
     Department of Organic and Applied Chemistry
     University of \/L\'od\'z
     Tamka 12
     PL-91403 \/L\'od\'z
     Poland
;
    '    Le\'sniak, Stanis\/law'
;
     Department of Organic and Applied Chemistry
     University of \/L\'od\'z
     Tamka 12
     PL-91403 \/L\'od\'z
     Poland
;
