# Supplementary material for: 8-Phenyl-3,4,6,7,8,8a-hexahydro-1H-pyrrolo­[2,1-c][1,4]oxazin-6-one
Source: Acta Crystallogr Sect E Struct Rep Online. 2011 Aug 27;67(Pt 9):o2390. doi: 10.1107/S1600536811032806 (PMC3200730; doi:10.1107/S1600536811032806)
Supplement: Supplementary file 2 [file e-67-o2390-Isup2.hkl]

# 
# h,k,l, Fc-squared, Fo-squared, sigma(Fo-squared) and status flag 
# 
data_I
_shelx_title ' bp_1' 
_shelx_refln_list_code          4 
_shelx_F_calc_maximum      102.66 
_exptl_crystal_F_000       463.93 
_reflns_d_resolution_high  0.7888 
 
loop_ 
 _symmetry_equiv_pos_as_xyz 
 'x, y, z' 
 '-x, y+1/2, -z+1/2' 
 '-x, -y, -z' 
 'x, -y-1/2, z-1/2' 
 
_cell_length_a    13.2737 
_cell_length_b     7.1066 
_cell_length_c    11.9233 
_cell_angle_alpha  90.000 
_cell_angle_beta  103.917 
_cell_angle_gamma  90.000 
 
_shelx_F_squared_multiplier     1.000 
 
loop_ 
 _refln_index_h 
 _refln_index_k 
 _refln_index_l 
 _refln_F_squared_calc 
 _refln_F_squared_meas 
 _refln_F_squared_sigma 
 _refln_observed_status 
   1   0   0     1508.73     1879.42     39.61 o 
   2   0   0     2324.51     2360.68    184.48 o 
   3   0   0     3840.57     3903.83     91.54 o 
   4   0   0       18.06       14.14      6.74 o 
   5   0   0      143.92      133.50      7.37 o 
   6   0   0       13.51        9.59      5.28 o 
   7   0   0       62.91       65.21      8.10 o 
   8   0   0       86.63       80.21      5.10 o 
   9   0   0      104.09      111.22      8.01 o 
  10   0   0       41.22       41.46      7.31 o 
  11   0   0      146.16      146.01      8.55 o 
  12   0   0       20.82       22.12      8.23 o 
  13   0   0       89.33       84.62      9.83 o 
  14   0   0        3.02        2.73      6.72 o 
  15   0   0        4.46       11.69      7.21 o 
  16   0   0       20.79       23.32      8.24 o 
   1   1   0     3412.18     4000.79     38.83 o 
   2   1   0      801.66      717.19     25.83 o 
   3   1   0     4738.63     4771.45    483.53 o 
   4   1   0      354.40      318.63      8.89 o 
   5   1   0       49.28       48.72      4.01 o 
   6   1   0      174.10      159.84     20.06 o 
   7   1   0     1045.78     1010.42     26.08 o 
   8   1   0       84.13       76.92      4.19 o 
   9   1   0       40.98       40.32      4.06 o 
  10   1   0        8.91       11.26      3.67 o 
  11   1   0      192.26      198.59      6.07 o 
  12   1   0        8.48        4.93      3.77 o 
  13   1   0       10.63        8.74      5.01 o 
  14   1   0        0.11        4.10      4.84 o 
  15   1   0       27.44       19.07      8.49 o 
  16   1   0        0.49        4.89      6.12 o 
   0   2   0     4908.36     5220.76    448.95 o 
   1   2   0      191.38      163.62     26.44 o 
   2   2   0       77.36       75.64      8.09 o 
   3   2   0       16.71       22.93      5.35 o 
   4   2   0      548.26      538.83     28.24 o 
   5   2   0       13.52       13.83      3.96 o 
   6   2   0       11.98       10.34      3.65 o 
   7   2   0        0.57        0.05      3.19 o 
   8   2   0        0.39       -0.93      3.60 o 
   9   2   0        3.46        8.22      3.95 o 
  10   2   0       48.80       46.98      4.19 o 
  11   2   0       29.92       34.09      4.79 o 
  12   2   0        0.38       -0.52      4.37 o 
  13   2   0        0.58        1.50      4.39 o 
  14   2   0        0.08       -2.33      4.52 o 
  15   2   0        2.49        4.43      5.40 o 
   1   3   0      882.96      752.83    166.86 o 
   2   3   0       15.29       18.77      5.36 o 
   3   3   0        0.83        2.97      5.16 o 
   4   3   0      556.80      536.03     13.23 o 
   5   3   0       85.66       92.75      4.38 o 
   6   3   0        2.01        5.66      3.54 o 
   7   3   0       25.88       23.02      3.99 o 
   8   3   0       27.77       24.61      4.10 o 
   9   3   0      309.99      287.51     14.50 o 
  10   3   0       76.86       71.04      5.09 o 
  11   3   0      100.43      103.30      5.13 o 
  12   3   0       77.29       78.62      4.63 o 
  13   3   0       17.71       20.25      5.07 o 
  14   3   0       18.28       18.70      5.68 o 
  15   3   0        6.58        4.88      5.86 o 
   0   4   0        0.11        0.87      9.81 o 
   1   4   0      276.21      292.78      8.06 o 
   2   4   0       88.98       85.76      4.85 o 
   3   4   0       63.43       64.39      4.19 o 
   4   4   0      236.83      235.18      9.52 o 
   5   4   0       73.84       76.98      4.42 o 
   6   4   0      150.31      148.49      7.71 o 
   7   4   0        0.06        1.16      5.18 o 
   8   4   0       10.65       13.16      4.94 o 
   9   4   0        5.28        5.81      4.87 o 
  10   4   0       66.72       77.21      5.90 o 
  11   4   0       13.45       13.27      6.73 o 
  12   4   0        0.06        2.32      5.26 o 
  13   4   0        1.22        8.32      5.65 o 
  14   4   0        0.32        2.82      5.82 o 
   1   5   0       44.79       39.10      4.75 o 
   2   5   0        1.66        2.80      3.88 o 
   3   5   0       31.61       34.17      4.22 o 
   4   5   0        1.58        2.43      4.49 o 
   5   5   0      100.18      100.84      5.14 o 
   6   5   0        3.32        7.16      5.88 o 
   7   5   0        0.32       -2.33      5.30 o 
   8   5   0       92.60       81.43      9.79 o 
   9   5   0      130.03      125.65      6.33 o 
  10   5   0       44.45       43.10      5.85 o 
  11   5   0       12.85       13.20      6.77 o 
  12   5   0       16.74       21.99      6.81 o 
  13   5   0        0.38        3.37      8.38 o 
   0   6   0       35.53       41.01      8.24 o 
   1   6   0        0.13        4.11      6.27 o 
   2   6   0       34.80       38.43      4.58 o 
   3   6   0        0.05        0.58      4.25 o 
   4   6   0        1.37        1.27      3.91 o 
   5   6   0       90.17       87.69      4.78 o 
   6   6   0       75.49       77.99      5.02 o 
   7   6   0        2.87        4.22      5.37 o 
   8   6   0        6.75        8.84      5.63 o 
   9   6   0       15.06       15.96      5.50 o 
  10   6   0        2.51        2.21      6.25 o 
  11   6   0       14.52       18.36      6.10 o 
  12   6   0        6.98        2.30      5.75 o 
   1   7   0        2.18        2.81      6.95 o 
   2   7   0       15.98       16.64      6.38 o 
   3   7   0        3.55        1.63      4.67 o 
   4   7   0       24.99       25.43      5.11 o 
   5   7   0       39.37       37.45      5.08 o 
   6   7   0       53.51       51.25      5.11 o 
   7   7   0        0.15       -1.38      5.32 o 
   8   7   0        0.86        2.76      5.33 o 
   9   7   0        1.53        2.13      5.85 o 
  10   7   0       11.68       15.69      6.64 o 
   0   8   0        6.31        4.12     13.13 o 
   1   8   0        0.00        3.22      6.09 o 
   2   8   0       21.17       21.83      6.30 o 
   3   8   0       18.42       17.96      6.44 o 
   4   8   0       24.83       31.42      6.00 o 
   5   8   0       19.58       20.23      5.98 o 
   6   8   0        1.39        4.31      6.89 o 
   7   8   0        0.31        4.61      6.23 o 
 -16   1   1        3.77        9.52      5.71 o 
 -15   1   1        0.49        4.20      5.27 o 
 -14   1   1        1.52        5.77      5.41 o 
 -13   1   1       92.44       94.02      4.85 o 
 -12   1   1        4.84        3.89      4.59 o 
 -11   1   1       10.31        6.83      3.77 o 
 -10   1   1       17.01       18.13      4.22 o 
  -9   1   1       61.69       64.30      4.81 o 
  -8   1   1      253.59      226.34     35.12 o 
  -7   1   1        5.62        7.57      3.71 o 
  -6   1   1       42.22       45.87      4.04 o 
  -5   1   1        0.24       -2.29      5.12 o 
  -4   1   1      674.16      641.28     14.62 o 
  -3   1   1     6999.60     7960.85    147.63 o 
  -2   1   1      751.09      709.57     14.68 o 
  -1   1   1      246.23      238.12     14.22 o 
   0   1   1     2168.21     2193.31    181.14 o 
   1   1   1      348.59      275.12     21.73 o 
   2   1   1      271.35      246.60     12.05 o 
   3   1   1       12.68       15.16      4.48 o 
   4   1   1        2.52        5.03      4.80 o 
   5   1   1      414.68      409.71      5.60 o 
   6   1   1      273.84      263.55      5.12 o 
   7   1   1       43.79       44.66      3.54 o 
   8   1   1       10.76       13.27      3.41 o 
   9   1   1      203.11      206.31      5.21 o 
  10   1   1       74.61       72.17      4.14 o 
  11   1   1        1.47        3.12      3.86 o 
  12   1   1        0.42        2.39      4.74 o 
  13   1   1        5.59        8.30      4.75 o 
  14   1   1        2.00        2.82      4.23 o 
  15   1   1        0.25        6.30      5.30 o 
 -16   2   1        2.87        5.98      5.44 o 
 -15   2   1        0.16        5.31      5.75 o 
 -14   2   1       24.70       19.62      4.22 o 
 -13   2   1        4.40        3.58      5.86 o 
 -12   2   1       14.43       14.91      4.60 o 
 -11   2   1      127.22      125.65      5.20 o 
 -10   2   1      321.88      306.13     29.26 o 
  -9   2   1        3.30        3.83      3.71 o 
  -8   2   1        1.42        3.37      4.19 o 
  -7   2   1        6.67        3.64      3.91 o 
  -6   2   1       60.00       53.52      4.11 o 
  -5   2   1       42.35       40.18      5.04 o 
  -4   2   1      416.83      425.49      6.81 o 
  -3   2   1      968.96      958.04     14.83 o 
  -2   2   1      269.27      273.81      9.14 o 
  -1   2   1     3999.89     3593.13    351.95 o 
   0   2   1        9.16       12.90      5.07 o 
   1   2   1       16.80       17.37      4.91 o 
   2   2   1       14.64        7.65      4.27 o 
   3   2   1       29.49       28.17      4.27 o 
   4   2   1       20.25       15.84      4.26 o 
   5   2   1       21.95       19.98      3.82 o 
   6   2   1       43.36       38.86      5.19 o 
   7   2   1       36.82       33.11      3.73 o 
   8   2   1      619.01      592.22     19.66 o 
   9   2   1        3.88        2.68      4.27 o 
  10   2   1       12.79       11.65      4.09 o 
  11   2   1       28.21       25.88      7.19 o 
  12   2   1       10.14        5.70      4.61 o 
  13   2   1       32.50       32.91      4.94 o 
  14   2   1       10.09       14.17      5.63 o 
  15   2   1        1.24        4.03      5.73 o 
 -15   3   1        0.88        5.46      5.82 o 
 -14   3   1        0.49        1.83      4.89 o 
 -13   3   1        8.24        9.96      4.71 o 
 -12   3   1        0.07        3.25      4.53 o 
 -11   3   1      115.91      106.55      7.64 o 
 -10   3   1      149.81      156.62      6.14 o 
  -9   3   1       44.14       44.81      4.08 o 
  -8   3   1       19.37       21.18      4.76 o 
  -7   3   1       65.83       58.95      6.21 o 
  -6   3   1       53.50       54.19      4.66 o 
  -5   3   1       21.78       17.27      4.43 o 
  -4   3   1      725.65      758.10     17.81 o 
  -3   3   1      233.10      208.62      7.67 o 
  -2   3   1       20.14       21.10      5.35 o 
  -1   3   1        0.86        5.69      5.21 o 
   0   3   1      392.20      397.15      7.32 o 
   1   3   1      950.87     1053.67     19.91 o 
   2   3   1      196.79      191.86      8.72 o 
   3   3   1      240.48      236.28      5.91 o 
   4   3   1      104.19      100.53      4.28 o 
   5   3   1      119.29      105.22      4.25 o 
   6   3   1       31.16       32.07      3.57 o 
   7   3   1      318.72      327.37      4.80 o 
   8   3   1       43.46       47.25      5.00 o 
   9   3   1       29.13       26.30      4.46 o 
  10   3   1       91.08       93.49      4.90 o 
  11   3   1        4.79        3.85      6.59 o 
  12   3   1        1.19        4.34      5.63 o 
  13   3   1        0.29       -0.07      5.14 o 
  14   3   1        1.75        6.24      5.13 o 
  15   3   1        5.77        4.64      5.63 o 
 -14   4   1        3.44        7.42      6.05 o 
 -13   4   1        3.36        7.99      5.22 o 
 -12   4   1       19.09       17.18      4.55 o 
 -11   4   1        0.79        6.39      4.54 o 
 -10   4   1      133.02      126.62      5.94 o 
  -9   4   1       28.15       23.89      5.94 o 
  -8   4   1        0.01        1.93      4.65 o 
  -7   4   1        0.04        3.09      4.67 o 
  -6   4   1        9.09        6.52      4.21 o 
  -5   4   1      134.40      127.70      5.04 o 
  -4   4   1        0.02       -1.40      4.28 o 
  -3   4   1      212.73      206.93     11.04 o 
  -2   4   1      108.17      106.32      6.08 o 
  -1   4   1      234.33      253.05      5.93 o 
   0   4   1      383.29      301.58     38.17 o 
   1   4   1      135.63      166.76     15.53 o 
   2   4   1       10.40        9.63      4.02 o 
   3   4   1        5.41        4.36      4.63 o 
   4   4   1        4.31        7.25      4.44 o 
   5   4   1       87.06       87.58      5.81 o 
   6   4   1        3.40        7.94      4.81 o 
   7   4   1       55.19       48.98      4.33 o 
   8   4   1      182.19      173.55      9.74 o 
   9   4   1       23.12       26.77      4.69 o 
  10   4   1      114.87      116.15      7.94 o 
  11   4   1       42.25       42.53      4.95 o 
  12   4   1        0.18       -1.45      4.58 o 
  13   4   1       11.30       21.93      5.65 o 
  14   4   1       37.05       35.29      5.80 o 
 -13   5   1        3.93        5.38      6.48 o 
 -12   5   1       33.40       32.13      8.26 o 
 -11   5   1       10.25        9.72      5.96 o 
 -10   5   1        0.07        2.45      5.64 o 
  -9   5   1        3.58        4.19      5.11 o 
  -8   5   1        0.05        2.65      5.30 o 
  -7   5   1        3.78        5.35      4.72 o 
  -6   5   1      114.79      132.45      5.48 o 
  -5   5   1        0.05        2.35      5.34 o 
  -4   5   1        9.15        8.01      4.04 o 
  -3   5   1        0.00        1.66      3.69 o 
  -2   5   1       44.69       44.51      4.85 o 
  -1   5   1        9.11       11.05      6.82 o 
   0   5   1        0.10        1.96      7.09 o 
   1   5   1      199.69      230.62      5.89 o 
   2   5   1       11.98       11.15      3.89 o 
   3   5   1      127.27      127.95      5.12 o 
   4   5   1       33.65       34.98      4.59 o 
   5   5   1       20.98       27.90      6.00 o 
   6   5   1        4.56        4.98      5.16 o 
   7   5   1       78.46       86.58      6.51 o 
   8   5   1       10.40       12.80      5.44 o 
   9   5   1       15.09       18.43      6.01 o 
  10   5   1       12.40       12.97      7.28 o 
  11   5   1        7.21        4.49      6.00 o 
  12   5   1       18.69       25.57      6.96 o 
  13   5   1        2.54        4.09      5.81 o 
 -12   6   1        0.75        9.47      7.00 o 
 -11   6   1        0.54       -2.80      6.54 o 
 -10   6   1        0.05        0.22      6.12 o 
  -9   6   1       15.54       16.83      6.13 o 
  -8   6   1      135.59      125.92      6.35 o 
  -7   6   1        5.23        7.42      4.65 o 
  -6   6   1       15.53       19.75      5.13 o 
  -5   6   1       29.21       29.83      5.50 o 
  -4   6   1        0.31        3.12      4.32 o 
  -3   6   1        0.12        0.94      4.56 o 
  -2   6   1       10.94       13.25      4.72 o 
  -1   6   1        1.55        0.64      6.44 o 
   0   6   1      108.08      114.65      7.84 o 
   1   6   1      115.09      118.58      5.24 o 
   2   6   1        8.35       10.27      4.57 o 
   3   6   1       29.39       24.71      4.80 o 
   4   6   1       32.18       33.06      4.68 o 
   5   6   1       54.93       55.44      5.45 o 
   6   6   1       28.08       28.12      4.38 o 
   7   6   1       11.06       10.10      5.28 o 
   8   6   1        4.36        3.35      5.53 o 
   9   6   1        5.89        7.09      5.71 o 
  10   6   1       11.79        8.47      6.17 o 
  11   6   1        1.64        3.99      6.55 o 
 -10   7   1       18.57       18.52      7.45 o 
  -9   7   1        1.27        9.67      5.79 o 
  -8   7   1       11.49       12.06      5.43 o 
  -7   7   1        0.67        2.23      5.21 o 
  -6   7   1       17.05       16.74      5.39 o 
  -5   7   1       21.54       17.79      4.93 o 
  -4   7   1        6.07        1.24      5.41 o 
  -3   7   1       28.87       26.17      4.81 o 
  -2   7   1        0.04        1.47      5.06 o 
  -1   7   1        0.03       -0.05      5.96 o 
   0   7   1       85.97       91.36      8.01 o 
   1   7   1        0.23        0.44      5.57 o 
   2   7   1       17.15       19.09      4.83 o 
   3   7   1        0.20       -0.39      4.76 o 
   4   7   1        5.86        5.77      4.66 o 
   5   7   1        1.93        3.38      5.56 o 
   6   7   1        5.97        2.35      5.20 o 
   7   7   1       19.30       24.16      5.14 o 
   8   7   1        0.09        4.35      5.46 o 
   9   7   1        0.61        3.25      5.84 o 
  -7   8   1        3.88        4.38      7.40 o 
  -6   8   1        0.14        2.66      5.82 o 
  -5   8   1        2.05        3.52      5.70 o 
  -4   8   1       29.64       27.42      6.91 o 
  -3   8   1        0.43        3.02      5.99 o 
  -2   8   1       18.25       22.96      6.46 o 
  -1   8   1        4.74        9.73      8.19 o 
   0   8   1        5.71        4.59      5.91 o 
   1   8   1       50.96       53.22      6.30 o 
   2   8   1        0.48        1.32      6.73 o 
   3   8   1        0.72        5.07      6.44 o 
   4   8   1        1.67        4.01      5.73 o 
   5   8   1        3.94        2.95      6.35 o 
   6   8   1        2.49        3.85      6.71 o 
   7   8   1        2.52        5.45      6.92 o 
 -16   0   2       67.33       62.98      8.62 o 
 -15   0   2        0.25        3.42      8.68 o 
 -14   0   2       26.04       32.03      6.94 o 
 -13   0   2        7.85       12.35      5.93 o 
 -12   0   2      258.50      257.82     13.80 o 
 -11   0   2      360.92      360.54     11.37 o 
 -10   0   2      176.46      165.27      5.87 o 
  -9   0   2        3.58        3.28      5.18 o 
  -8   0   2      194.65      153.84     32.87 o 
  -7   0   2      312.33      292.22      8.97 o 
  -6   0   2      221.82      245.41     11.60 o 
  -5   0   2      230.26      246.52      8.65 o 
  -4   0   2      509.12      457.74     14.50 o 
  -2   0   2      653.70      669.00     12.35 o 
  -1   0   2     2348.90     2761.07     37.98 o 
   0   0   2     3011.83     3352.02    229.71 o 
   1   0   2     4750.40     5558.45     31.36 o 
   2   0   2      203.43      202.26      8.09 o 
   3   0   2      411.65      401.27      8.43 o 
   4   0   2      668.56      611.61     45.29 o 
   5   0   2      820.35      878.12      8.86 o 
   6   0   2     2878.68     3029.44     19.54 o 
   7   0   2       46.83       51.25      4.88 o 
   8   0   2      654.80      616.30     33.60 o 
   9   0   2      226.90      227.58      6.63 o 
  10   0   2       23.23       23.15      5.18 o 
  11   0   2       27.40       28.88      5.65 o 
  12   0   2       61.87       62.02      6.02 o 
  13   0   2      153.25      149.09      8.78 o 
  14   0   2        3.50        1.32      7.19 o 
  15   0   2        0.25        3.55      7.48 o 
 -16   1   2        3.90        2.26      5.36 o 
 -15   1   2        3.67       -1.06      5.77 o 
 -14   1   2      117.95      118.99      5.19 o 
 -13   1   2       19.60       17.68      4.90 o 
 -12   1   2       15.97       16.92      4.12 o 
 -11   1   2       18.18       16.62      4.57 o 
 -10   1   2        2.26        1.36      4.25 o 
  -9   1   2        3.59        6.58      3.78 o 
  -8   1   2       13.84       13.32      3.53 o 
  -7   1   2       11.17        9.71      4.37 o 
  -6   1   2      241.70      186.98     15.40 o 
  -5   1   2      770.30      767.98     27.67 o 
  -4   1   2      479.80      371.88     27.12 o 
  -3   1   2     8558.83     9860.90    568.32 o 
  -2   1   2    10538.11     5873.49     59.70 o 
  -1   1   2     5583.56     4865.61   1260.64 o 
   0   1   2      739.13      788.54     43.20 o 
   1   1   2       62.55       79.60      5.43 o 
   2   1   2      387.13      359.43     27.09 o 
   3   1   2      187.31      167.31      4.93 o 
   4   1   2     1316.03     1380.83      8.89 o 
   5   1   2      112.17      115.04      4.32 o 
   6   1   2       22.26       19.87      3.43 o 
   7   1   2       38.00       43.97      3.73 o 
   8   1   2       52.62       56.39      4.03 o 
   9   1   2       50.54       53.51      3.97 o 
  10   1   2       26.99       31.12      4.86 o 
  11   1   2        3.61        1.50      4.33 o 
  12   1   2       13.41       12.03      4.35 o 
  13   1   2       15.45       11.53      5.13 o 
  14   1   2        9.66       12.91      5.18 o 
  15   1   2       34.50       34.57      6.66 o 
 -16   2   2        6.37       14.88      5.89 o 
 -15   2   2        3.79        8.11      5.15 o 
 -14   2   2       11.31       14.99      6.30 o 
 -13   2   2       43.37       46.89      4.85 o 
 -12   2   2       17.54       17.40      4.69 o 
 -11   2   2        5.93        6.49      4.12 o 
 -10   2   2       69.79       64.97      6.61 o 
  -9   2   2        5.18        4.51      3.73 o 
  -8   2   2       88.22       78.04      4.62 o 
  -7   2   2      214.61      208.40     14.48 o 
  -6   2   2      511.46      513.04      9.21 o 
  -5   2   2       61.75       47.80      4.05 o 
  -4   2   2       18.59       18.05      5.90 o 
  -3   2   2     1304.34     1187.07     54.61 o 
  -2   2   2      411.62      390.39     23.25 o 
  -1   2   2      118.73      105.08      6.58 o 
   0   2   2      423.14      417.35     12.11 o 
   1   2   2       30.21       23.34      4.76 o 
   2   2   2      199.44      145.97     17.07 o 
   3   2   2       10.73       11.72      4.69 o 
   4   2   2      104.03       96.25      5.00 o 
   5   2   2      266.24      265.76      7.48 o 
   6   2   2       68.52       70.31      3.91 o 
   7   2   2       61.84       66.82      4.05 o 
   8   2   2      139.41      126.86      9.10 o 
   9   2   2      190.37      188.47     11.18 o 
  10   2   2       23.10       20.86      4.68 o 
  11   2   2        2.20        0.60      4.51 o 
  12   2   2        6.95       10.26      4.90 o 
  13   2   2       79.56       87.91      6.48 o 
  14   2   2        0.47        2.63      5.55 o 
  15   2   2       15.70       17.26      5.94 o 
 -15   3   2       24.74       28.00      5.85 o 
 -14   3   2        1.78        4.87      5.08 o 
 -13   3   2        2.66        4.37      4.76 o 
 -12   3   2      154.18      158.29      5.28 o 
 -11   3   2       13.60       13.52      4.24 o 
 -10   3   2       43.63       45.71      4.83 o 
  -9   3   2        5.06        5.44      4.05 o 
  -8   3   2       23.21       26.13      3.65 o 
  -7   3   2        8.19       11.42      7.20 o 
  -6   3   2        3.50        4.90      4.13 o 
  -5   3   2        1.63        8.24      4.22 o 
  -4   3   2        6.21        8.77      4.93 o 
  -3   3   2     1301.40     1343.55     26.03 o 
  -2   3   2        4.27        3.86      4.50 o 
  -1   3   2      320.38      343.30     15.39 o 
   0   3   2       30.52       30.71      4.86 o 
   1   3   2     1266.97     1233.14     71.79 o 
   2   3   2     1636.82     1756.47     10.29 o 
   3   3   2      414.82      414.09     31.15 o 
   4   3   2       38.45       35.43      4.19 o 
   5   3   2        5.84        6.04      3.46 o 
   6   3   2       10.73       11.72      3.34 o 
   7   3   2      205.53      195.89      5.22 o 
   8   3   2      151.55      143.48      7.91 o 
   9   3   2        5.92        1.37      4.18 o 
  10   3   2      137.95      142.51      6.36 o 
  11   3   2       10.33        8.14      4.85 o 
  12   3   2       24.99       26.83      4.72 o 
  13   3   2        6.77        6.85      6.18 o 
  14   3   2        2.93        5.90      5.77 o 
 -14   4   2       20.99       22.76      5.83 o 
 -13   4   2       13.55       11.70      5.36 o 
 -12   4   2       12.88       14.12      4.88 o 
 -11   4   2       31.38       31.79      5.30 o 
 -10   4   2       30.01       29.92      8.74 o 
  -9   4   2        0.83        0.52      4.61 o 
  -8   4   2       44.68       44.68      5.24 o 
  -7   4   2       13.60       15.92      5.69 o 
  -6   4   2       29.85       28.35      4.43 o 
  -5   4   2       30.95       34.24      4.74 o 
  -4   4   2       13.89        8.96      5.21 o 
  -3   4   2        2.07        0.50      4.30 o 
  -2   4   2      246.12      231.04      5.79 o 
  -1   4   2       42.97       39.83      5.48 o 
   0   4   2      122.63      113.45     13.93 o 
   1   4   2        0.43       -0.19      3.76 o 
   2   4   2      194.86      209.90      4.82 o 
   3   4   2       33.90       29.83      4.22 o 
   4   4   2        2.89        4.48      4.55 o 
   5   4   2        0.05        2.27      4.76 o 
   6   4   2      116.12      108.13      4.40 o 
   7   4   2      666.46      688.45     23.22 o 
   8   4   2        0.72        1.96      4.59 o 
   9   4   2      301.76      292.89     15.08 o 
  10   4   2        0.21        5.41      4.77 o 
  11   4   2       27.10       24.22      4.93 o 
  12   4   2        8.08        9.81      5.23 o 
  13   4   2        7.02       11.94      5.75 o 
 -13   5   2        3.64        8.62      6.21 o 
 -12   5   2       16.66       15.69      6.16 o 
 -11   5   2      113.74      111.04      9.75 o 
 -10   5   2        0.07        4.12      6.00 o 
  -9   5   2       38.25       39.47      5.06 o 
  -8   5   2      127.11      132.13      6.66 o 
  -7   5   2        0.52       -2.36      5.16 o 
  -6   5   2       59.18       52.56      5.17 o 
  -5   5   2       47.28       45.80      4.24 o 
  -4   5   2        0.53        2.37      5.26 o 
  -3   5   2       13.84       14.99      4.94 o 
  -2   5   2       75.94       60.27     11.80 o 
  -1   5   2        4.55        6.91      5.86 o 
   0   5   2      182.73      196.58     19.68 o 
   1   5   2       25.79       27.66      4.43 o 
   2   5   2        0.70        1.20      3.92 o 
   3   5   2      171.32      173.11     11.95 o 
   4   5   2       75.14       81.55      5.17 o 
   5   5   2        4.79        6.72      5.54 o 
   6   5   2       24.26       20.39      5.05 o 
   7   5   2        4.70        5.06      5.08 o 
   8   5   2       67.82       65.12      5.50 o 
   9   5   2        0.23        2.40      5.47 o 
  10   5   2        1.13        3.22      5.05 o 
  11   5   2      120.64      138.33      5.63 o 
  12   5   2        1.72        7.93      5.99 o 
 -12   6   2       22.76       23.12      7.16 o 
 -11   6   2        1.55        4.74      5.50 o 
 -10   6   2        0.62        0.62      8.00 o 
  -9   6   2        1.41        3.38      6.40 o 
  -8   6   2       51.27       47.34      4.85 o 
  -7   6   2        9.58       14.47      4.79 o 
  -6   6   2        1.87        3.00      4.54 o 
  -5   6   2       16.02       15.64      4.43 o 
  -4   6   2       36.16       39.65      4.23 o 
  -3   6   2       15.55       15.24      4.57 o 
  -2   6   2      211.91      237.73      8.01 o 
  -1   6   2       31.30       33.06      5.76 o 
   0   6   2        4.60        3.83      4.95 o 
   1   6   2      172.40      175.89     19.17 o 
   2   6   2       29.56       25.52      4.20 o 
   3   6   2        8.04       10.40      4.86 o 
   4   6   2       30.56       31.96      4.44 o 
   5   6   2       12.67        9.04      4.40 o 
   6   6   2       71.84       72.19      5.83 o 
   7   6   2       51.28       56.16      5.67 o 
   8   6   2        0.86        6.48      6.01 o 
   9   6   2       25.82       28.16      6.52 o 
  10   6   2        4.46       10.99      8.72 o 
  11   6   2       19.07       15.94      6.72 o 
 -10   7   2        0.25        4.39      5.81 o 
  -9   7   2        2.14        5.33      5.43 o 
  -8   7   2        0.52        1.82      5.35 o 
  -7   7   2        1.69        4.57      5.81 o 
  -6   7   2        3.87        3.53      5.03 o 
  -5   7   2        4.99        7.79      4.74 o 
  -4   7   2       14.43       17.50      5.18 o 
  -3   7   2       15.04       20.01      5.92 o 
  -2   7   2        0.52        0.70      6.79 o 
  -1   7   2       22.39       18.29      6.27 o 
   0   7   2        0.14        3.16      5.38 o 
   1   7   2       98.38       93.98     11.85 o 
   2   7   2       98.27       90.87      5.07 o 
   3   7   2       56.43       53.11      5.13 o 
   4   7   2        8.60       12.84      5.21 o 
   5   7   2        3.25        2.91      5.16 o 
   6   7   2        1.19        1.82      5.55 o 
   7   7   2        0.10        3.96      5.41 o 
   8   7   2        7.31       10.51      5.47 o 
   9   7   2       10.27       11.72      5.91 o 
  -7   8   2        1.04        4.00      6.59 o 
  -6   8   2        1.36        4.65      5.96 o 
  -5   8   2        8.36        9.71      5.77 o 
  -4   8   2        0.59        4.36      6.20 o 
  -3   8   2        4.00        4.75      7.53 o 
  -2   8   2        0.00        3.41      5.79 o 
  -1   8   2        1.38        2.56      6.56 o 
   0   8   2        5.84        9.44      7.24 o 
   1   8   2       37.16       39.48      6.14 o 
   2   8   2       13.21       13.47      6.64 o 
   3   8   2       60.98       60.97      6.47 o 
   4   8   2        1.09        0.71      6.05 o 
   5   8   2        1.37        2.67      5.84 o 
   6   8   2        1.50        2.92      6.21 o 
 -16   1   3       23.63       27.65      5.53 o 
 -15   1   3       29.57       27.93      5.11 o 
 -14   1   3        5.40       11.00      5.45 o 
 -13   1   3        4.75        6.15      4.47 o 
 -12   1   3       63.23       57.17      6.65 o 
 -11   1   3        6.55        4.55      4.06 o 
 -10   1   3        5.31        7.28      4.51 o 
  -9   1   3        1.13        3.37      3.46 o 
  -8   1   3        0.71        2.54      3.48 o 
  -7   1   3       22.13       24.18      3.66 o 
  -6   1   3      487.84      534.10      6.46 o 
  -5   1   3      296.11      252.61     32.20 o 
  -4   1   3       46.32       52.43      5.27 o 
  -3   1   3      899.77      874.07     34.26 o 
  -2   1   3     3348.12     3618.61     63.40 o 
  -1   1   3      474.34      479.57     34.09 o 
   0   1   3       20.79       24.91      5.36 o 
   1   1   3      168.11      164.36      8.11 o 
   2   1   3      411.29      390.99      9.41 o 
   3   1   3     2236.98     2392.80     39.39 o 
   4   1   3       50.41       51.06      4.20 o 
   5   1   3      550.07      537.94     70.93 o 
   6   1   3      381.25      404.00      5.71 o 
   7   1   3       23.09       26.87      3.84 o 
   8   1   3       29.09       33.85      3.97 o 
   9   1   3        0.63        1.41      4.69 o 
  10   1   3        0.72        3.89      4.89 o 
  11   1   3       13.68       14.66      4.67 o 
  12   1   3        0.19        8.41      5.03 o 
  13   1   3        0.15        2.44      4.79 o 
  14   1   3       10.45       12.76      5.53 o 
  15   1   3        2.05        4.67      6.98 o 
 -16   2   3        3.65        6.98      5.89 o 
 -15   2   3        5.50        5.76      5.24 o 
 -14   2   3       33.39       31.41      5.50 o 
 -13   2   3       36.86       39.19      4.81 o 
 -12   2   3        2.33        7.63      4.57 o 
 -11   2   3       18.89       17.73      3.97 o 
 -10   2   3       21.38       23.96      3.91 o 
  -9   2   3        2.27        3.30      3.84 o 
  -8   2   3      132.59      132.48      5.03 o 
  -7   2   3      115.39      112.31      6.57 o 
  -6   2   3      415.38      404.44     25.59 o 
  -5   2   3     1284.52     1318.16     42.13 o 
  -4   2   3     1597.28     1646.25     55.15 o 
  -3   2   3      838.85      752.22     25.08 o 
  -2   2   3      262.61      256.18     46.24 o 
  -1   2   3     1192.06     1165.38     86.15 o 
   0   2   3       96.26       91.79      6.16 o 
   1   2   3       76.81       71.91      4.80 o 
   2   2   3      221.27      191.23     22.30 o 
   3   2   3     1040.66     1058.20     21.53 o 
   4   2   3      679.93      685.67     43.47 o 
   5   2   3       79.29       77.55      4.13 o 
   6   2   3        0.13        4.69      3.53 o 
   7   2   3       22.50       27.82      4.62 o 
   8   2   3       18.03       20.46      4.42 o 
   9   2   3       11.60       15.83      4.16 o 
  10   2   3      114.56      121.26      4.58 o 
  11   2   3       21.63       27.11      5.98 o 
  12   2   3       12.38       11.29      6.03 o 
  13   2   3        6.69        8.30      5.02 o 
  14   2   3        2.70        4.64      5.76 o 
 -15   3   3        1.51        6.46      5.82 o 
 -14   3   3        4.50        3.53      6.07 o 
 -13   3   3        0.00        2.03      4.99 o 
 -12   3   3       19.92       18.96      4.38 o 
 -11   3   3        7.76        5.19      4.56 o 
 -10   3   3       21.68       25.70      4.38 o 
  -9   3   3       11.92       16.24      4.55 o 
  -8   3   3        2.55       -0.75      4.54 o 
  -7   3   3        6.24        9.16      4.27 o 
  -6   3   3      626.76      603.54     12.12 o 
  -5   3   3       19.49       19.81      4.69 o 
  -4   3   3       23.71       27.30      4.72 o 
  -3   3   3     1120.08     1140.61      9.72 o 
  -2   3   3       19.97       24.80      5.81 o 
  -1   3   3       22.76       19.93      5.25 o 
   0   3   3       31.30       28.91      4.19 o 
   1   3   3        0.30        3.13      5.19 o 
   2   3   3      810.68      809.32     40.51 o 
   3   3   3      267.89      216.58     18.40 o 
   4   3   3       20.15       23.01      3.75 o 
   5   3   3      161.18      162.67      4.33 o 
   6   3   3      151.98      151.45      5.39 o 
   7   3   3       70.82       70.97      3.84 o 
   8   3   3        3.60        6.56      3.87 o 
   9   3   3       39.69       39.20      4.48 o 
  10   3   3      156.86      174.77      7.45 o 
  11   3   3       49.43       45.09      4.69 o 
  12   3   3       25.95       24.37      5.17 o 
  13   3   3        2.42        7.69      6.00 o 
  14   3   3        7.06       12.40      6.72 o 
 -15   4   3        4.51        8.41      7.44 o 
 -14   4   3        9.68       14.51      5.94 o 
 -13   4   3       69.25       78.70     14.37 o 
 -12   4   3        0.00        1.30      5.20 o 
 -11   4   3        0.42       -0.17      6.22 o 
 -10   4   3        6.65        6.66      5.21 o 
  -9   4   3       15.03       16.67      4.74 o 
  -8   4   3       45.84       47.26      5.87 o 
  -7   4   3        5.87        7.91      5.02 o 
  -6   4   3       20.33       24.75      4.88 o 
  -5   4   3        0.26       -0.24      3.84 o 
  -4   4   3      204.78      204.92      4.58 o 
  -3   4   3       36.06       32.45      5.39 o 
  -2   4   3      207.61      181.54     20.09 o 
  -1   4   3      628.46      634.22      8.86 o 
   0   4   3        2.95        2.42      4.05 o 
   1   4   3        0.08        1.78      4.29 o 
   2   4   3      121.19      116.47      9.07 o 
   3   4   3      151.98      159.07      5.14 o 
   4   4   3        1.35        1.34      4.85 o 
   5   4   3      265.43      271.61      5.11 o 
   6   4   3        6.74        4.94      4.66 o 
   7   4   3      262.72      272.97      6.80 o 
   8   4   3        0.85       -0.05      4.36 o 
   9   4   3        2.81        2.27      4.36 o 
  10   4   3       14.04       21.04      4.97 o 
  11   4   3        0.35        1.76      4.76 o 
  12   4   3       25.08       21.92      5.44 o 
  13   4   3       19.60       20.83      6.52 o 
 -13   5   3       10.34       16.92      6.75 o 
 -12   5   3        7.21       13.37      5.81 o 
 -11   5   3        0.00        2.88      5.41 o 
 -10   5   3        0.58        0.48      5.53 o 
  -9   5   3       23.44       24.35      8.38 o 
  -8   5   3       37.91       23.03      5.59 o 
  -7   5   3       17.61       21.09      5.03 o 
  -6   5   3        0.82        2.88      4.16 o 
  -5   5   3        7.55        6.19      4.03 o 
  -4   5   3       41.15       43.59      4.60 o 
  -3   5   3       88.53       87.68      5.83 o 
  -2   5   3      582.92      394.02    117.94 o 
  -1   5   3        0.12        3.83      6.14 o 
   0   5   3       64.23       59.75      7.68 o 
   1   5   3        0.83        2.95      4.29 o 
   2   5   3        3.33       -0.59      3.99 o 
   3   5   3       27.96       24.63      4.57 o 
   4   5   3       70.70       63.48      7.08 o 
   5   5   3        7.73       11.40      5.18 o 
   6   5   3       80.10       81.94      6.14 o 
   7   5   3        0.29        1.91      5.65 o 
   8   5   3       59.69       68.92      6.23 o 
   9   5   3       29.14       27.71      5.18 o 
  10   5   3       50.57       57.08      5.43 o 
  11   5   3       22.37       25.02      5.88 o 
  12   5   3        0.80        2.12      5.92 o 
 -12   6   3        0.64        4.84      7.55 o 
 -11   6   3       40.03       30.62      6.57 o 
 -10   6   3       18.49       26.66      7.06 o 
  -9   6   3        1.29        5.22      6.18 o 
  -8   6   3        0.01       -1.01      5.03 o 
  -7   6   3       63.68       62.00      4.97 o 
  -6   6   3        2.95        5.60      4.38 o 
  -5   6   3        6.22       10.13      4.68 o 
  -4   6   3        0.89        1.71      4.47 o 
  -3   6   3      129.54      126.11      7.37 o 
  -2   6   3      133.99      135.19      8.22 o 
  -1   6   3      158.32      159.97      6.35 o 
   0   6   3       10.90       10.33      5.24 o 
   1   6   3       22.55       22.81      5.52 o 
   2   6   3        4.52        5.94      4.16 o 
   3   6   3        8.91        9.09      4.51 o 
   4   6   3        0.24        1.35      4.85 o 
   5   6   3       44.54       40.87      4.78 o 
   6   6   3        0.35       -3.18      5.40 o 
   7   6   3        0.55        5.25      6.05 o 
   8   6   3        8.10        7.82      6.70 o 
   9   6   3       47.50       49.24      6.62 o 
  10   6   3        2.80        6.22      6.75 o 
 -10   7   3        0.00        3.61      7.51 o 
  -9   7   3        8.52        9.80      5.60 o 
  -8   7   3       20.85       12.91      5.54 o 
  -7   7   3        9.80        9.18      5.40 o 
  -6   7   3        7.06       10.17      4.89 o 
  -5   7   3        1.61        3.01      4.81 o 
  -4   7   3        1.54        2.84      5.28 o 
  -3   7   3        7.44        5.25      6.80 o 
  -2   7   3        2.10        3.82      7.05 o 
  -1   7   3        7.38        6.64      7.13 o 
   0   7   3        8.38        8.52      5.64 o 
   1   7   3       36.06       36.41      6.54 o 
   2   7   3        1.22        1.28      4.46 o 
   3   7   3        0.13        2.25      4.56 o 
   4   7   3        3.68        4.39      4.96 o 
   5   7   3        0.04        2.45      5.01 o 
   6   7   3        1.58        4.20      5.27 o 
   7   7   3        1.23        4.23      6.07 o 
   8   7   3       15.11       18.94      7.58 o 
  -7   8   3        0.03        1.82      5.81 o 
  -6   8   3        1.83        6.56      7.55 o 
  -5   8   3        3.39        6.30      6.22 o 
  -4   8   3        0.00        3.23      5.93 o 
  -3   8   3        1.70        4.94      6.22 o 
  -2   8   3        1.51        2.00      6.01 o 
  -1   8   3        8.03        9.04      6.87 o 
   0   8   3        1.86        5.87      6.03 o 
   1   8   3        3.44        0.57      6.38 o 
   2   8   3        0.62        0.78      6.30 o 
   3   8   3        1.25        4.76      5.81 o 
   4   8   3        0.01        5.83      5.75 o 
   5   8   3        3.84        3.59      6.29 o 
 -16   0   4        5.20        9.94      9.98 o 
 -15   0   4      160.27      158.71     17.41 o 
 -14   0   4       61.97       54.24      6.48 o 
 -13   0   4       11.92       12.36      5.88 o 
 -12   0   4        9.61       11.93      7.35 o 
 -11   0   4       20.09       24.28      7.24 o 
 -10   0   4       47.62       61.41      8.26 o 
  -9   0   4      160.30      164.58      6.84 o 
  -8   0   4       73.34       66.25      7.16 o 
  -7   0   4      186.09      187.05      8.24 o 
  -6   0   4     1407.55     1493.53     15.31 o 
  -5   0   4       53.39       52.76      8.46 o 
  -4   0   4       25.88       23.79      8.75 o 
  -3   0   4      281.34      263.89     11.27 o 
  -2   0   4     1021.40     1026.88     16.43 o 
  -1   0   4      799.68      842.82     12.95 o 
   0   0   4     1090.23      857.13    252.72 o 
   1   0   4      946.85     1052.82     29.33 o 
   2   0   4     1109.93     1101.48     54.05 o 
   3   0   4     1668.33     1762.73     23.27 o 
   4   0   4       79.15       88.42      6.00 o 
   5   0   4      357.08      329.55     40.08 o 
   6   0   4      339.16      376.98      7.23 o 
   7   0   4      429.35      436.83      6.99 o 
   8   0   4       23.83       20.60      8.01 o 
   9   0   4        7.07        5.96      5.62 o 
  10   0   4      105.79       97.67      7.80 o 
  11   0   4      111.13       96.93      6.20 o 
  12   0   4       16.14       19.98      6.90 o 
  13   0   4       80.29       78.43      7.54 o 
  14   0   4        0.00        2.35     10.24 o 
 -16   1   4        9.03       12.50      5.73 o 
 -15   1   4        0.52       -0.78      5.16 o 
 -14   1   4       20.55       19.04      5.34 o 
 -13   1   4      192.83      202.47      5.09 o 
 -12   1   4       11.34       17.58      5.21 o 
 -11   1   4       17.19       24.10      4.03 o 
 -10   1   4       10.13        9.94      3.99 o 
  -9   1   4      195.81      204.41      9.85 o 
  -8   1   4       21.51       30.66      4.08 o 
  -7   1   4      336.48      280.94     48.26 o 
  -6   1   4     1280.69     1312.90     12.65 o 
  -5   1   4      950.29      931.67     14.39 o 
  -4   1   4       17.67       19.76      4.84 o 
  -3   1   4       18.59       21.62      9.24 o 
  -2   1   4      235.51      234.38     20.20 o 
  -1   1   4      104.07       88.81      5.44 o 
   0   1   4      396.46      381.84     20.36 o 
   1   1   4       79.40       96.46      5.11 o 
   2   1   4       27.27       23.11      4.07 o 
   3   1   4      191.04      204.84      8.45 o 
   4   1   4      403.69      408.23     12.64 o 
   5   1   4      751.12      808.70     11.47 o 
   6   1   4      203.28      210.74      4.08 o 
   7   1   4        9.69       11.86      3.84 o 
   8   1   4        2.34        1.47      4.01 o 
   9   1   4        4.58       11.25      3.84 o 
  10   1   4      280.90      247.17     15.83 o 
  11   1   4       71.34       66.75      6.67 o 
  12   1   4        1.13        1.59      4.69 o 
  13   1   4       24.40       26.33      5.17 o 
  14   1   4        4.03        8.20      5.67 o 
 -16   2   4       12.71       17.78      6.00 o 
 -15   2   4       15.17       20.50      5.36 o 
 -14   2   4        0.38        0.39      5.15 o 
 -13   2   4        2.37        2.29      4.72 o 
 -12   2   4        1.61        3.63      4.48 o 
 -11   2   4        9.20        9.74      4.55 o 
 -10   2   4        4.01        6.84      4.16 o 
  -9   2   4       30.90       34.44      4.68 o 
  -8   2   4       89.42      102.27      4.12 o 
  -7   2   4       22.65       27.57      4.66 o 
  -6   2   4      123.60      138.14      6.12 o 
  -5   2   4     1146.50     1159.99     10.85 o 
  -4   2   4      102.07       95.70      5.33 o 
  -3   2   4       86.68       90.14      5.65 o 
  -2   2   4     1661.74     1664.50    135.54 o 
  -1   2   4     1545.63     1728.95     15.63 o 
   0   2   4       61.86       65.03      5.56 o 
   1   2   4      854.86      930.40     47.94 o 
   2   2   4      503.80      482.06     15.88 o 
   3   2   4       51.02       55.25      4.18 o 
   4   2   4       32.40       28.27      4.17 o 
   5   2   4        7.49        4.74      3.83 o 
   6   2   4      327.71      338.90      6.56 o 
   7   2   4        7.18        7.60      4.17 o 
   8   2   4       15.83       16.52      4.23 o 
   9   2   4        4.20        4.48      4.12 o 
  10   2   4        4.37        8.41      4.65 o 
  11   2   4        3.87        4.24      4.74 o 
  12   2   4        0.63        0.96      5.13 o 
  13   2   4       21.14       28.07      5.23 o 
  14   2   4        2.35        3.92      5.98 o 
 -15   3   4        6.00        9.55      7.17 o 
 -14   3   4       19.68       29.58      5.58 o 
 -13   3   4        6.76        7.11      4.89 o 
 -12   3   4        0.07        2.94      4.46 o 
 -11   3   4       40.72       36.56      6.71 o 
 -10   3   4       13.73       12.65      6.66 o 
  -9   3   4       25.76       22.86      4.55 o 
  -8   3   4       31.95       28.72      4.37 o 
  -7   3   4        3.22        0.99      5.30 o 
  -6   3   4      306.29      252.89     57.58 o 
  -5   3   4      418.24      407.04     15.55 o 
  -4   3   4      701.26      656.07     19.35 o 
  -3   3   4        6.21        2.20      4.46 o 
  -2   3   4        2.11        1.44      7.06 o 
  -1   3   4      603.88      664.16     12.39 o 
   0   3   4       74.20       74.24      5.23 o 
   1   3   4       28.55       32.20      4.59 o 
   2   3   4      185.11      189.35      5.72 o 
   3   3   4       10.70        5.48      3.50 o 
   4   3   4       45.52       47.45      4.04 o 
   5   3   4        5.99        4.32      3.77 o 
   6   3   4      101.45      102.11      4.74 o 
   7   3   4       38.36       33.76      4.02 o 
   8   3   4      518.10      499.62      5.38 o 
   9   3   4      179.38      172.03     12.48 o 
  10   3   4       61.62       65.25      4.92 o 
  11   3   4        7.58        5.03      4.96 o 
  12   3   4        0.70        3.51      5.45 o 
  13   3   4       21.17       28.14      5.79 o 
 -15   4   4       10.36       12.43      8.14 o 
 -14   4   4       39.42       36.14      7.13 o 
 -13   4   4        4.78        2.47      5.10 o 
 -12   4   4       50.50       47.60      6.58 o 
 -11   4   4       14.29       17.63      5.23 o 
 -10   4   4        1.81        3.42      4.83 o 
  -9   4   4       10.59       19.03      5.53 o 
  -8   4   4        0.78       -1.51      4.96 o 
  -7   4   4       39.75       46.49      6.99 o 
  -6   4   4        0.61        3.07      4.99 o 
  -5   4   4      222.46      225.46      5.34 o 
  -4   4   4      107.11       96.05     25.42 o 
  -3   4   4      138.33      130.50      5.74 o 
  -2   4   4      285.70      282.50     54.15 o 
  -1   4   4      132.98      121.17     20.26 o 
   0   4   4      153.83      154.83      7.64 o 
   1   4   4      190.81      195.10     10.22 o 
   2   4   4       40.73       40.43      4.55 o 
   3   4   4        9.34        9.89      4.37 o 
   4   4   4      316.80      311.57      9.70 o 
   5   4   4        6.53        6.00      4.37 o 
   6   4   4      355.03      368.60     18.57 o 
   7   4   4        6.88        6.02      4.84 o 
   8   4   4      136.56      127.15      7.06 o 
   9   4   4        4.73        6.75      4.66 o 
  10   4   4       71.54       72.43      7.42 o 
  11   4   4        8.72       14.21      5.24 o 
  12   4   4        0.00        7.12      5.66 o 
 -13   5   4        2.55        4.72      6.79 o 
 -12   5   4        1.23        4.99      5.36 o 
 -11   5   4       48.88       53.47      6.80 o 
 -10   5   4       18.24       19.50      5.75 o 
  -9   5   4       38.93       31.59      5.28 o 
  -8   5   4        4.85        8.55      4.79 o 
  -7   5   4      134.77      118.25      9.91 o 
  -6   5   4       18.74       16.34      4.32 o 
  -5   5   4      340.26      295.77     45.43 o 
  -4   5   4        1.73        2.91      4.98 o 
  -3   5   4      227.21      218.38     42.29 o 
  -2   5   4       19.30       10.48      6.47 o 
  -1   5   4      166.48      121.68     21.89 o 
   0   5   4        0.46        3.35      4.45 o 
   1   5   4       19.86       20.00      4.29 o 
   2   5   4        0.99        2.81      4.14 o 
   3   5   4       55.44       52.28      6.49 o 
   4   5   4      305.70      321.54     78.86 o 
   5   5   4      138.97      144.41      5.96 o 
   6   5   4      201.50      223.58      8.05 o 
   7   5   4       15.01       12.09      5.01 o 
   8   5   4       64.54       65.61      4.89 o 
   9   5   4        0.00        1.79      4.91 o 
  10   5   4        0.03        3.74      4.92 o 
  11   5   4        4.00        6.25      5.44 o 
 -12   6   4        4.35        6.80      6.95 o 
 -11   6   4        0.00        1.92      6.50 o 
 -10   6   4        0.35        6.88      4.84 o 
  -9   6   4        7.61        7.37      5.04 o 
  -8   6   4        7.04        4.33      5.38 o 
  -7   6   4        3.00        2.49      4.69 o 
  -6   6   4        6.15        2.28      4.26 o 
  -5   6   4      115.41      114.32     17.78 o 
  -4   6   4        0.45        0.69      6.00 o 
  -3   6   4        0.82        2.63      6.55 o 
  -2   6   4      287.33      323.64      7.72 o 
  -1   6   4       74.77       60.69     14.66 o 
   0   6   4      361.04      366.97     91.64 o 
   1   6   4       65.98       71.10      4.99 o 
   2   6   4       35.06       37.79      4.95 o 
   3   6   4        0.80       -0.46      4.98 o 
   4   6   4       97.15      104.66      5.62 o 
   5   6   4       35.53       36.35      5.94 o 
   6   6   4        9.86       11.12      5.61 o 
   7   6   4        6.74        9.30      5.86 o 
   8   6   4        0.07        3.51      6.74 o 
   9   6   4        4.65        4.77      7.14 o 
  10   6   4       10.14       14.10      6.63 o 
 -10   7   4        6.45        7.97      5.35 o 
  -9   7   4        1.10        3.20      5.89 o 
  -8   7   4       19.51       23.78      6.07 o 
  -7   7   4       10.10       13.31      6.80 o 
  -6   7   4        0.74       -0.73      5.84 o 
  -5   7   4        3.29        6.09      5.71 o 
  -4   7   4        0.69        0.34      6.86 o 
  -3   7   4       46.14       39.96      7.58 o 
  -2   7   4       16.27       13.05      6.35 o 
  -1   7   4       39.44       37.26      6.41 o 
   0   7   4        1.60        0.95      5.10 o 
   1   7   4        0.00       -0.03      6.33 o 
   2   7   4        1.05        3.20      5.75 o 
   3   7   4        2.27       -1.40      5.78 o 
   4   7   4       25.61       23.43      5.24 o 
   5   7   4        0.70        3.22      5.42 o 
   6   7   4        1.06        6.94      6.22 o 
   7   7   4       25.82       21.49      6.39 o 
   8   7   4        1.09        7.70      6.71 o 
  -7   8   4        4.10        5.42      6.83 o 
  -6   8   4        0.05        1.55      7.36 o 
  -5   8   4        0.94        2.13      6.75 o 
  -4   8   4        0.17        3.46      6.44 o 
  -3   8   4        2.27        4.40      4.83 o 
  -2   8   4        0.87        3.25      6.50 o 
  -1   8   4        5.45        9.41      6.51 o 
   0   8   4       33.04       33.35      7.15 o 
   1   8   4        0.95        5.35      7.07 o 
   2   8   4        1.39        1.73      7.13 o 
   3   8   4        1.09        4.93      5.80 o 
   4   8   4       20.27       18.43      6.78 o 
 -16   1   5       21.89       23.34      5.94 o 
 -15   1   5        0.64        0.97      5.47 o 
 -14   1   5        8.74       15.55      5.07 o 
 -13   1   5        0.00       -2.70      5.96 o 
 -12   1   5        1.56        1.46      4.41 o 
 -11   1   5        1.94        7.75      3.95 o 
 -10   1   5        0.04        3.18      4.02 o 
  -9   1   5        0.68        0.73      3.98 o 
  -8   1   5       83.51       82.91      4.23 o 
  -7   1   5        1.81        1.89      4.07 o 
  -6   1   5       50.64       46.75      6.77 o 
  -5   1   5      225.61      225.95      5.72 o 
  -4   1   5       58.07       55.83      7.61 o 
  -3   1   5      243.88      201.63     78.01 o 
  -2   1   5      259.82      244.44     10.62 o 
  -1   1   5       18.62       19.31      4.90 o 
   0   1   5        0.04        1.68      3.90 o 
   1   1   5       44.24       45.62      4.30 o 
   2   1   5      546.06      593.16     18.74 o 
   3   1   5       54.66       59.10      3.80 o 
   4   1   5       92.33       94.71      3.92 o 
   5   1   5      170.49      176.42      8.48 o 
   6   1   5       52.22       49.73      4.40 o 
   7   1   5      315.91      296.87      6.64 o 
   8   1   5        4.62        4.71      4.23 o 
   9   1   5       13.52       17.37      4.29 o 
  10   1   5        2.07       -0.11      4.35 o 
  11   1   5        0.22       -0.92      5.16 o 
  12   1   5        2.46        5.63      6.35 o 
  13   1   5        0.16        3.50      5.62 o 
 -16   2   5       10.47       11.44      5.77 o 
 -15   2   5        6.09        5.64      5.68 o 
 -14   2   5       12.25        9.77      5.27 o 
 -13   2   5        0.11        3.08      4.59 o 
 -12   2   5       11.70       16.73      4.74 o 
 -11   2   5       25.76       26.97      5.27 o 
 -10   2   5        0.26        2.15      3.86 o 
  -9   2   5        8.34        7.17      4.50 o 
  -8   2   5       69.68       76.41      4.56 o 
  -7   2   5        2.12        5.05      4.67 o 
  -6   2   5      334.43      259.81     34.03 o 
  -5   2   5      155.95      127.40     32.42 o 
  -4   2   5      576.71      500.34    105.49 o 
  -3   2   5       40.16       36.12      6.23 o 
  -2   2   5      136.48      138.21      6.58 o 
  -1   2   5     1177.26     1234.79     69.16 o 
   0   2   5     2064.24     2130.24    192.20 o 
   1   2   5       91.74       88.05      4.33 o 
   2   2   5      509.94      510.01      5.81 o 
   3   2   5      230.98      245.25      7.04 o 
   4   2   5        5.84        9.61      3.84 o 
   5   2   5      183.37      172.60      4.49 o 
   6   2   5      274.23      278.60     13.13 o 
   7   2   5       33.46       40.52      4.06 o 
   8   2   5       28.94       26.74      6.33 o 
   9   2   5        0.17        2.39      4.15 o 
  10   2   5      109.77      105.35      8.44 o 
  11   2   5        2.79        1.14      5.29 o 
  12   2   5        3.99        9.21      6.98 o 
  13   2   5        1.27        9.78      6.18 o 
 -15   3   5        1.18        5.07      6.22 o 
 -14   3   5        0.09        5.15      6.70 o 
 -13   3   5        0.08       -0.46      5.73 o 
 -12   3   5       10.87       13.15      7.02 o 
 -11   3   5        4.56        4.41      6.06 o 
 -10   3   5       57.41       61.41      5.78 o 
  -9   3   5      206.07      216.66      8.65 o 
  -8   3   5       31.56       35.67      4.75 o 
  -7   3   5       20.32       18.38      5.68 o 
  -6   3   5       56.71       60.28      4.69 o 
  -5   3   5      409.04      391.67     23.75 o 
  -4   3   5       96.98       87.90     14.29 o 
  -3   3   5       29.94       33.62      6.23 o 
  -2   3   5       40.36       40.33      7.02 o 
  -1   3   5      175.06      230.02      6.96 o 
   0   3   5       51.30       56.93      5.13 o 
   1   3   5      767.07      864.00     48.62 o 
   2   3   5      311.17      314.16     47.04 o 
   3   3   5       57.90       61.74      4.18 o 
   4   3   5        0.74        0.15      4.78 o 
   5   3   5        1.47        1.29      4.11 o 
   6   3   5        4.60        4.17      3.90 o 
   7   3   5      461.07      484.25     74.17 o 
   8   3   5        3.33        3.65      4.39 o 
   9   3   5        9.86       11.54      4.68 o 
  10   3   5       14.91       16.90      4.66 o 
  11   3   5        0.52       -0.08      5.14 o 
  12   3   5        0.06        4.05      5.46 o 
  13   3   5       15.99       19.05      7.68 o 
 -14   4   5        0.82       -0.67      7.64 o 
 -13   4   5        0.09        2.74      6.27 o 
 -12   4   5        0.86        0.79      5.39 o 
 -11   4   5       10.86       14.93      5.41 o 
 -10   4   5       44.20       43.32      6.64 o 
  -9   4   5        8.03        8.69      4.26 o 
  -8   4   5       28.82       25.95      5.62 o 
  -7   4   5      169.88      152.75     36.44 o 
  -6   4   5      349.45      312.50     47.74 o 
  -5   4   5       52.25       52.26      4.41 o 
  -4   4   5      115.95      115.47      6.52 o 
  -3   4   5        0.26        4.59      7.29 o 
  -2   4   5        4.60        7.77      7.36 o 
  -1   4   5       83.09       65.80     17.42 o 
   0   4   5       48.03       44.90      6.27 o 
   1   4   5        4.44        2.63      5.00 o 
   2   4   5       15.33       16.74      4.63 o 
   3   4   5        1.79        2.14      4.37 o 
   4   4   5      107.03      112.54      5.33 o 
   5   4   5      218.64      203.12      8.80 o 
   6   4   5        6.74       10.55      3.98 o 
   7   4   5       23.08       24.47      4.31 o 
   8   4   5      210.80      208.05     14.30 o 
   9   4   5       20.11       13.57      4.47 o 
  10   4   5       39.45       35.21     10.18 o 
  11   4   5        2.46        5.75      5.94 o 
  12   4   5        1.33        4.62      5.55 o 
 -13   5   5       13.05       13.26      6.25 o 
 -12   5   5        0.18        3.76      5.55 o 
 -11   5   5        6.48        5.34      6.33 o 
 -10   5   5        2.40       -1.54      5.72 o 
  -9   5   5        0.00        0.17      5.04 o 
  -8   5   5       17.32       14.98      4.54 o 
  -7   5   5       13.73       18.07      5.13 o 
  -6   5   5      146.97      145.44      5.36 o 
  -5   5   5       66.68       54.64      6.22 o 
  -4   5   5        9.23       11.50      6.46 o 
  -3   5   5      381.11      407.44     11.86 o 
  -2   5   5       14.43       18.67      7.99 o 
  -1   5   5       39.56       47.03      8.27 o 
   0   5   5        0.21       -0.38      5.66 o 
   1   5   5        0.57        2.32      4.89 o 
   2   5   5        0.03        4.12      4.97 o 
   3   5   5       61.08       65.06      4.81 o 
   4   5   5        5.86        8.24      4.83 o 
   5   5   5      140.49      156.02      5.64 o 
   6   5   5       16.66       13.78      5.29 o 
   7   5   5        4.60        7.04      4.56 o 
   8   5   5        1.47        8.55      5.23 o 
   9   5   5        7.06        4.64      5.86 o 
  10   5   5        1.42        5.32      5.96 o 
  11   5   5        1.58        7.05      6.76 o 
 -12   6   5        1.06        1.92      5.10 o 
 -11   6   5       10.68        9.75      6.07 o 
 -10   6   5       26.21       23.52      6.06 o 
  -9   6   5        0.72        5.06      5.53 o 
  -8   6   5        0.00        2.26      5.16 o 
  -7   6   5        1.00        1.43      5.05 o 
  -6   6   5        0.08       -1.20      4.98 o 
  -5   6   5        5.52        3.73      5.03 o 
  -4   6   5       47.03       39.02      7.12 o 
  -3   6   5        0.73        2.64      6.55 o 
  -2   6   5        6.52        0.48     10.73 o 
  -1   6   5       45.73       49.47     10.97 o 
   0   6   5        9.78       11.81      6.71 o 
   1   6   5        9.45        5.49      5.62 o 
   2   6   5       49.60       48.64      5.39 o 
   3   6   5       22.80       25.98      5.30 o 
   4   6   5        8.53        6.37      5.08 o 
   5   6   5       33.98       29.96      5.11 o 
   6   6   5        0.12       -0.94      6.72 o 
   7   6   5        0.84        2.87      5.68 o 
   8   6   5        2.76        1.64      6.20 o 
   9   6   5        0.30        3.40      6.96 o 
 -10   7   5        0.15        4.07     12.63 o 
  -9   7   5        8.40       10.99      7.07 o 
  -8   7   5        2.38        2.79      5.88 o 
  -7   7   5        1.48        3.60      5.27 o 
  -6   7   5        8.99        9.24      6.54 o 
  -5   7   5        0.42        3.61      6.18 o 
  -4   7   5       37.39       42.97      7.30 o 
  -3   7   5        2.40        0.49      7.45 o 
  -2   7   5       25.66       22.36     12.73 o 
  -1   7   5        0.20       -2.24     10.23 o 
   0   7   5        5.53        4.87     12.54 o 
   1   7   5       12.81       16.45      6.33 o 
   2   7   5        1.39        3.85      5.81 o 
   3   7   5        6.11        8.78      5.69 o 
   4   7   5        3.37        5.18      6.13 o 
   5   7   5        1.03        3.66      5.54 o 
   6   7   5       10.43       11.42      5.66 o 
   7   7   5        0.62        2.68      6.08 o 
  -6   8   5        6.24       10.07      7.93 o 
  -5   8   5        7.84       14.45      8.71 o 
  -4   8   5        0.64        3.73      6.59 o 
  -3   8   5        0.24        2.78     11.55 o 
  -2   8   5        1.49        9.01     13.60 o 
  -1   8   5        3.61       15.58     13.79 o 
   0   8   5        4.54        2.61     11.37 o 
   1   8   5        0.12        2.12     11.64 o 
   2   8   5        1.85        6.14      8.31 o 
   3   8   5        0.60        5.24      6.43 o 
 -16   0   6        4.50        7.16      7.92 o 
 -15   0   6       14.77       12.46      7.46 o 
 -14   0   6       94.10       94.12      9.77 o 
 -13   0   6       43.27       41.56      6.67 o 
 -12   0   6       10.02        7.01      8.77 o 
 -11   0   6       75.30       78.35      6.58 o 
 -10   0   6        2.42       -2.84      5.64 o 
  -9   0   6      870.75      826.90    153.86 o 
  -8   0   6       78.85       70.29      5.94 o 
  -7   0   6        4.12        7.64     10.28 o 
  -6   0   6       95.50       89.07      8.10 o 
  -5   0   6       29.22       15.39      6.41 o 
  -4   0   6      786.72      806.48      9.96 o 
  -3   0   6      125.65      118.21      9.10 o 
  -2   0   6      449.61      458.90     11.58 o 
  -1   0   6      296.21      246.93     56.49 o 
   0   0   6      189.71      139.99     49.59 o 
   1   0   6        2.76        1.03      5.51 o 
   2   0   6        0.56        3.99      5.36 o 
   3   0   6       77.70       68.63      5.48 o 
   4   0   6       11.39        8.20      5.15 o 
   5   0   6       39.92       33.61      5.10 o 
   6   0   6       19.05       13.03      6.31 o 
   7   0   6      216.40      206.70      7.06 o 
   8   0   6      336.67      334.51     17.17 o 
   9   0   6        4.65       12.24      8.69 o 
  10   0   6       10.49       17.04      7.56 o 
  11   0   6        8.66        4.06      7.09 o 
  12   0   6        3.33        5.80      7.48 o 
  13   0   6        0.00        3.07      9.61 o 
 -16   1   6       24.65       26.32      6.83 o 
 -15   1   6        0.70        8.62      7.59 o 
 -14   1   6        0.05        0.58      5.83 o 
 -13   1   6        2.74        3.70      4.63 o 
 -12   1   6       52.28       50.54      5.06 o 
 -11   1   6       37.29       36.25      4.09 o 
 -10   1   6       81.55       81.40      4.25 o 
  -9   1   6        0.02        2.85      4.31 o 
  -8   1   6      199.26      217.70      5.78 o 
  -7   1   6      131.61      131.81      4.69 o 
  -6   1   6        0.23        0.16      5.15 o 
  -5   1   6      243.88      223.06      6.47 o 
  -4   1   6      286.02      231.03     46.77 o 
  -3   1   6      827.51      862.06     10.45 o 
  -2   1   6      157.49      159.72     23.78 o 
  -1   1   6       31.66       31.71      4.26 o 
   0   1   6      148.47      156.30      7.84 o 
   1   1   6      244.09      253.52      9.29 o 
   2   1   6       45.95       41.15      4.30 o 
   3   1   6      416.18      407.64     40.25 o 
   4   1   6      647.69      652.56     18.40 o 
   5   1   6        0.71        0.22      3.69 o 
   6   1   6      149.51      148.38      4.32 o 
   7   1   6       65.39       67.08      4.93 o 
   8   1   6       15.93       14.81      4.31 o 
   9   1   6       33.70       35.65      4.53 o 
  10   1   6        1.97        6.04      4.45 o 
  11   1   6       49.85       47.43      5.86 o 
  12   1   6        2.18        1.76      7.04 o 
  13   1   6        0.04        5.21      6.26 o 
 -16   2   6        5.05        9.97      7.03 o 
 -15   2   6        1.04        4.73      4.65 o 
 -14   2   6       12.86       10.79      4.91 o 
 -13   2   6        2.42        6.34      5.49 o 
 -12   2   6       14.35       14.05      5.41 o 
 -11   2   6       27.01       28.14      5.60 o 
 -10   2   6       24.23       19.53      5.48 o 
  -9   2   6       82.37       78.25     18.78 o 
  -8   2   6      162.84      156.27      5.72 o 
  -7   2   6       37.68       34.00      6.32 o 
  -6   2   6      135.71      126.42      6.82 o 
  -5   2   6      210.49      199.20      6.07 o 
  -4   2   6      292.25      226.05     22.20 o 
  -3   2   6      223.09      218.19     11.25 o 
  -2   2   6      524.89      521.87     42.85 o 
  -1   2   6        2.22        1.45      4.85 o 
   0   2   6       86.15       83.47      6.09 o 
   1   2   6      268.20      267.40      5.71 o 
   2   2   6       68.88       65.66      4.10 o 
   3   2   6      141.25      165.94      4.87 o 
   4   2   6       57.75       59.83      4.11 o 
   5   2   6      392.51      356.48     17.63 o 
   6   2   6       63.28       53.45      4.17 o 
   7   2   6      574.71      577.90      6.46 o 
   8   2   6      134.20      115.62      4.74 o 
   9   2   6       26.29       29.09      5.05 o 
  10   2   6        8.55       11.52      4.78 o 
  11   2   6        1.60        4.04      5.15 o 
  12   2   6       13.49       22.00      5.55 o 
 -15   3   6        1.71        9.40      6.46 o 
 -14   3   6        2.92        9.20      6.01 o 
 -13   3   6       25.97       24.67      5.81 o 
 -12   3   6       10.72       13.68      6.15 o 
 -11   3   6        0.22       -3.76      5.77 o 
 -10   3   6       24.87       28.59      7.53 o 
  -9   3   6       26.85       25.00      4.92 o 
  -8   3   6       45.57       44.82      4.86 o 
  -7   3   6      181.96      181.27      9.60 o 
  -6   3   6       55.40       55.79      4.28 o 
  -5   3   6      143.40      152.44      4.87 o 
  -4   3   6      375.81      356.24     45.41 o 
  -3   3   6      197.80      191.02      8.12 o 
  -2   3   6       81.49       81.64      9.77 o 
  -1   3   6       72.60       74.91      5.16 o 
   0   3   6       85.97       85.10      6.28 o 
   1   3   6      148.37      161.97     14.81 o 
   2   3   6      207.35      210.91     14.21 o 
   3   3   6       57.64       53.35      4.57 o 
   4   3   6       10.91       15.95      4.32 o 
   5   3   6      392.30      398.72      9.22 o 
   6   3   6       38.08       38.35      4.14 o 
   7   3   6       96.07       78.77      8.04 o 
   8   3   6       24.60       31.44      5.25 o 
   9   3   6       20.52       21.34      4.53 o 
  10   3   6        4.07        2.25      4.86 o 
  11   3   6        0.91        7.23      5.85 o 
  12   3   6        0.46        7.94      6.13 o 
 -14   4   6        0.27        6.73      6.49 o 
 -13   4   6       10.58       11.16      6.42 o 
 -12   4   6        0.78        1.49      5.26 o 
 -11   4   6        0.20        2.04      6.27 o 
 -10   4   6        0.30        1.72      5.27 o 
  -9   4   6        7.24        9.06      5.77 o 
  -8   4   6      346.72      288.95     62.39 o 
  -7   4   6        5.07        8.89      5.01 o 
  -6   4   6      474.07      463.33     39.61 o 
  -5   4   6      129.47      132.17      6.44 o 
  -4   4   6        9.09        8.10      7.41 o 
  -3   4   6      118.44      122.72      7.99 o 
  -2   4   6       34.17       40.04      7.45 o 
  -1   4   6        7.56        8.46      5.80 o 
   0   4   6       21.53       18.69      5.32 o 
   1   4   6      131.78      136.74      9.46 o 
   2   4   6        0.39        0.44      4.71 o 
   3   4   6       12.06        8.44      4.67 o 
   4   4   6       14.52       11.47      4.40 o 
   5   4   6      139.31      139.91      5.46 o 
   6   4   6        9.48        7.65      4.35 o 
   7   4   6      100.91       99.57      6.01 o 
   8   4   6        9.83       10.46      5.16 o 
   9   4   6        0.00        3.16      5.33 o 
  10   4   6       36.90       43.63      5.60 o 
  11   4   6       21.23       22.43      6.17 o 
 -13   5   6        4.79       10.91      6.42 o 
 -12   5   6        2.94        4.38      6.67 o 
 -11   5   6        0.21        3.05      7.86 o 
 -10   5   6       57.84       60.23      7.68 o 
  -9   5   6        4.48        1.93      5.18 o 
  -8   5   6       89.49       81.63      9.13 o 
  -7   5   6        0.80        4.61      4.88 o 
  -6   5   6        0.22       -1.07      5.38 o 
  -5   5   6      157.13      132.41     10.80 o 
  -4   5   6      321.29      319.28      9.09 o 
  -3   5   6      116.79      129.41      8.03 o 
  -2   5   6      128.56      138.36      7.99 o 
  -1   5   6        9.37        9.64      7.31 o 
   0   5   6       75.87       74.18      9.21 o 
   1   5   6      208.60      210.02      6.58 o 
   2   5   6       91.72      107.06      7.56 o 
   3   5   6      194.36      193.64     23.47 o 
   4   5   6       49.44       48.21      5.90 o 
   5   5   6        2.72        1.17      5.43 o 
   6   5   6       10.47       14.04      5.37 o 
   7   5   6       16.57       16.11      4.90 o 
   8   5   6        4.69        6.64      5.33 o 
   9   5   6        7.25        7.73      6.30 o 
  10   5   6        0.59        4.71      5.63 o 
 -11   6   6        0.41        3.47      5.74 o 
 -10   6   6       11.93       14.16      5.75 o 
  -9   6   6       10.24        8.74      5.14 o 
  -8   6   6       14.90       12.35      5.09 o 
  -7   6   6       12.93       14.07      4.40 o 
  -6   6   6        1.10        1.86      6.26 o 
  -5   6   6       24.59       27.45      7.13 o 
  -4   6   6       33.95       33.65     10.67 o 
  -3   6   6      161.01      145.22      8.90 o 
  -2   6   6       17.22       18.24      8.26 o 
  -1   6   6       39.82       31.78      8.36 o 
   0   6   6        0.52        2.23      5.81 o 
   1   6   6        0.25        0.08      6.30 o 
   2   6   6       59.45       66.09      6.17 o 
   3   6   6        4.83        2.46      5.16 o 
   4   6   6        0.46        3.77      5.04 o 
   5   6   6       46.27       44.06      5.22 o 
   6   6   6       30.44       29.55      5.98 o 
   7   6   6        0.10        5.51      6.61 o 
   8   6   6        2.28        3.72      6.47 o 
  -9   7   6        3.55        6.64      5.92 o 
  -8   7   6        2.31        8.31      6.37 o 
  -7   7   6        3.34        3.44      5.27 o 
  -6   7   6       12.41       14.90      7.34 o 
  -5   7   6       11.77       21.25      7.22 o 
  -4   7   6        5.54       -5.96      9.79 o 
  -3   7   6        6.65        2.49     10.01 o 
  -2   7   6       46.52       46.64     10.22 o 
  -1   7   6        0.26        0.22      9.94 o 
   0   7   6        0.78        7.01     12.29 o 
   1   7   6       34.12       46.58     17.88 o 
   2   7   6       29.83       32.45      7.19 o 
   3   7   6       49.54       58.66      7.45 o 
   4   7   6        7.77        7.68      6.70 o 
   5   7   6        0.45        4.76      6.25 o 
   6   7   6        5.63        9.63      6.69 o 
  -5   8   6       21.50       17.29      6.81 o 
  -4   8   6        4.34        6.15      9.16 o 
  -3   8   6        5.28        6.84     11.88 o 
  -2   8   6        1.49        1.33     14.36 o 
  -1   8   6        3.22        2.52     11.42 o 
   0   8   6        3.64       14.29     14.46 o 
   1   8   6       11.94       23.39     14.17 o 
 -16   1   7        0.03        4.77      5.93 o 
 -15   1   7        1.15        7.38      5.73 o 
 -14   1   7        4.02        3.54      5.49 o 
 -13   1   7        3.42        5.49      4.92 o 
 -12   1   7        4.94        1.51      5.13 o 
 -11   1   7        6.67        5.86      4.97 o 
 -10   1   7       10.29       13.62     10.78 o 
  -9   1   7       37.81       37.33      5.09 o 
  -8   1   7        1.26        1.92      5.41 o 
  -7   1   7        0.05        2.24      5.36 o 
  -6   1   7        6.74        6.52      5.14 o 
  -5   1   7        9.93        3.61      3.91 o 
  -4   1   7      205.00      223.59      5.37 o 
  -3   1   7      152.41      155.60      6.11 o 
  -2   1   7      124.38      130.07      6.77 o 
  -1   1   7        4.37        4.87      4.23 o 
   0   1   7       11.07       15.28      3.72 o 
   1   1   7       12.32       14.82      3.88 o 
   2   1   7       70.92       79.18      4.13 o 
   3   1   7       61.06       62.00      4.81 o 
   4   1   7      618.08      606.25     26.71 o 
   5   1   7        2.31        2.89      4.32 o 
   6   1   7        4.96        1.88      4.69 o 
   7   1   7        0.49        5.59      4.77 o 
   8   1   7       91.70       77.86      4.76 o 
   9   1   7        1.44        2.09      4.59 o 
  10   1   7       16.02       12.43      4.98 o 
  11   1   7        0.06        3.91      6.57 o 
  12   1   7        0.60        4.51      5.65 o 
 -15   2   7       30.80       36.10      6.24 o 
 -14   2   7        1.42        5.88      5.66 o 
 -13   2   7        8.54        5.29      5.32 o 
 -12   2   7        1.75        5.88      4.99 o 
 -11   2   7        1.92        1.22      4.80 o 
 -10   2   7       46.74       46.81      5.59 o 
  -9   2   7       44.79       46.15      4.78 o 
  -8   2   7        2.44        2.16      5.82 o 
  -7   2   7        5.02       10.39      5.81 o 
  -6   2   7       35.37       33.21      5.33 o 
  -5   2   7       23.46       25.24      4.68 o 
  -4   2   7      331.95      319.85      6.52 o 
  -3   2   7       70.94       53.91     20.34 o 
  -2   2   7       68.53       68.67      6.11 o 
  -1   2   7      388.91      377.37      5.85 o 
   0   2   7       39.97       43.78      4.32 o 
   1   2   7       18.03       24.45      4.28 o 
   2   2   7      170.95      181.19      6.95 o 
   3   2   7       17.51       19.75      4.59 o 
   4   2   7        0.44        1.16      4.54 o 
   5   2   7      107.83      117.21      5.08 o 
   6   2   7       87.08       94.41      4.57 o 
   7   2   7      345.41      316.00     12.05 o 
   8   2   7        0.01       -1.52      4.26 o 
   9   2   7        2.03        2.43      4.68 o 
  10   2   7        0.31        0.01      4.86 o 
  11   2   7        8.34       14.45      5.27 o 
  12   2   7        1.60        7.85      6.80 o 
 -15   3   7        0.68        6.32      6.55 o 
 -14   3   7        0.70        5.91      6.64 o 
 -13   3   7        2.03        2.94      6.10 o 
 -12   3   7        7.85        5.95      6.75 o 
 -11   3   7       34.51       34.67      6.10 o 
 -10   3   7       15.78       14.52      5.05 o 
  -9   3   7       78.26       83.41      5.72 o 
  -8   3   7       94.75       93.65      5.02 o 
  -7   3   7       66.31       58.55      4.34 o 
  -6   3   7       33.24       29.38      4.50 o 
  -5   3   7        3.02        3.91      5.47 o 
  -4   3   7       99.91       95.58      7.61 o 
  -3   3   7       35.21       27.81      7.53 o 
  -2   3   7       81.59       82.46      7.85 o 
  -1   3   7       40.56       52.27      5.46 o 
   0   3   7       19.12       20.68      7.14 o 
   1   3   7       68.79       60.74      5.52 o 
   2   3   7       67.30       70.19      4.47 o 
   3   3   7      110.32       91.57      8.56 o 
   4   3   7      106.07       83.08     14.09 o 
   5   3   7      199.20      178.48     29.04 o 
   6   3   7       41.39       42.20      4.40 o 
   7   3   7       17.91       16.14      5.37 o 
   8   3   7       20.38       14.41      4.98 o 
   9   3   7        5.90        2.24      5.03 o 
  10   3   7       24.78       23.56      5.59 o 
  11   3   7        2.94        6.77      5.81 o 
 -14   4   7        1.79        5.70      8.71 o 
 -13   4   7       23.40       24.97      6.31 o 
 -12   4   7       31.42       45.26      6.13 o 
 -11   4   7       22.10       24.40      6.14 o 
 -10   4   7       50.35       38.17      8.87 o 
  -9   4   7        4.27        1.00      4.63 o 
  -8   4   7        9.13        9.21      5.10 o 
  -7   4   7        2.53        2.39      4.76 o 
  -6   4   7       22.35       21.62      5.05 o 
  -5   4   7       17.48       31.21     14.06 o 
  -4   4   7      253.04      248.92      8.95 o 
  -3   4   7       55.72       62.69     10.15 o 
  -2   4   7        5.92       13.33      7.46 o 
  -1   4   7      231.65      245.65      6.88 o 
   0   4   7        6.32       12.30      6.04 o 
   1   4   7       21.03       14.10      7.10 o 
   2   4   7       43.26       41.81      5.09 o 
   3   4   7       29.89       27.66      4.70 o 
   4   4   7      181.79      179.95     11.77 o 
   5   4   7      115.29      104.78      5.16 o 
   6   4   7        0.30        1.39      4.62 o 
   7   4   7       25.03       23.94      4.94 o 
   8   4   7        7.06        7.19      5.46 o 
   9   4   7        2.30        6.99      5.45 o 
  10   4   7       12.39       17.72      5.58 o 
 -13   5   7        2.66        8.80      6.31 o 
 -12   5   7        4.50        4.51      6.86 o 
 -11   5   7        0.27        4.21      5.50 o 
 -10   5   7        0.61        0.85      5.53 o 
  -9   5   7       61.49       57.20      5.49 o 
  -8   5   7       35.76       32.41      5.62 o 
  -7   5   7       35.98       27.35      5.02 o 
  -6   5   7       85.83       72.84      9.92 o 
  -5   5   7        5.08        5.71      8.27 o 
  -4   5   7       77.82       80.65      8.60 o 
  -3   5   7       26.94       30.05     10.17 o 
  -2   5   7        3.32        2.40      7.94 o 
  -1   5   7        6.12        0.24      8.19 o 
   0   5   7        8.71        7.35      6.43 o 
   1   5   7        0.22        4.62      5.75 o 
   2   5   7       45.77       59.21      6.08 o 
   3   5   7      121.39      104.62     10.79 o 
   4   5   7       27.65       26.59      5.95 o 
   5   5   7        4.76        6.84      5.98 o 
   6   5   7        5.06        4.21      5.83 o 
   7   5   7        1.37        7.26      6.08 o 
   8   5   7        1.46        3.23      5.24 o 
   9   5   7        0.51        1.66      5.91 o 
 -11   6   7        0.16        4.11      5.92 o 
 -10   6   7        3.49        2.73      5.70 o 
  -9   6   7       39.89       28.23      5.55 o 
  -8   6   7        7.17        6.57      5.82 o 
  -7   6   7       10.67        6.85      5.43 o 
  -6   6   7        0.16       -2.20      6.28 o 
  -5   6   7        0.04       -4.17      8.88 o 
  -4   6   7        5.84       -5.30      8.84 o 
  -3   6   7       10.96        9.57      8.59 o 
  -2   6   7        1.57       -1.33      8.56 o 
  -1   6   7        2.06        5.86     11.44 o 
   0   6   7        0.72        4.06      6.27 o 
   1   6   7        7.99       13.66      6.92 o 
   2   6   7        4.45        2.02     12.43 o 
   3   6   7       45.12       53.98      7.27 o 
   4   6   7        0.07        1.06      5.44 o 
   5   6   7        6.12        7.25      5.29 o 
   6   6   7        3.29        4.73      6.90 o 
   7   6   7        0.40        1.34      7.07 o 
  -8   7   7       10.22       12.80      7.51 o 
  -7   7   7       30.00       28.63      8.70 o 
  -6   7   7        1.17       -0.56     10.56 o 
  -5   7   7        1.75        2.40      7.21 o 
  -4   7   7        1.91        5.96      9.90 o 
  -3   7   7        0.72       -1.61     11.95 o 
  -2   7   7        0.25       16.74     12.25 o 
  -1   7   7        1.37        3.12     12.13 o 
   0   7   7        7.69        4.20     10.00 o 
   1   7   7        0.26       -1.82      7.85 o 
   2   7   7       18.37       20.93      7.40 o 
   3   7   7        0.03        4.33      8.68 o 
   4   7   7       14.21       17.87      7.97 o 
   5   7   7        0.00        0.25     11.86 o 
 -15   0   8        0.22        8.72      8.13 o 
 -14   0   8       95.36      103.39      8.42 o 
 -13   0   8       22.98       25.04     12.16 o 
 -12   0   8       27.44       27.60      9.11 o 
 -11   0   8       21.63       21.16      8.78 o 
 -10   0   8        1.08        2.04      8.59 o 
  -9   0   8       42.60       45.84     10.62 o 
  -8   0   8        2.84        0.55      6.59 o 
  -7   0   8        5.02        4.06      7.29 o 
  -6   0   8       14.41       20.63      9.68 o 
  -5   0   8      223.53      226.36      7.53 o 
  -4   0   8       55.90       61.61      5.58 o 
  -3   0   8      502.10      530.77     10.98 o 
  -2   0   8       33.06       44.56     10.73 o 
  -1   0   8      163.61      166.35     11.86 o 
   0   0   8        3.04        7.03      5.17 o 
   1   0   8      852.91      859.26     35.22 o 
   2   0   8       52.77       58.22      6.09 o 
   3   0   8       39.17       36.53      6.00 o 
   4   0   8     1028.51     1044.23     25.50 o 
   5   0   8       11.05       16.74      7.49 o 
   6   0   8       10.28       16.07      6.76 o 
   7   0   8      105.05      102.47      6.72 o 
   8   0   8        4.93        7.30      6.99 o 
   9   0   8        0.08        3.25      8.86 o 
  10   0   8       72.57       60.35     15.13 o 
  11   0   8        0.10        3.21      8.38 o 
 -15   1   8        3.61        8.16      6.38 o 
 -14   1   8        1.21        1.63      5.88 o 
 -13   1   8        0.01       -1.17      6.00 o 
 -12   1   8       11.28       12.39      5.67 o 
 -11   1   8      155.45      159.27     10.46 o 
 -10   1   8        5.77        8.08      6.52 o 
  -9   1   8       11.43       10.89      6.62 o 
  -8   1   8        3.29        7.14      5.64 o 
  -7   1   8      326.38      329.07     10.41 o 
  -6   1   8      319.42      322.75      6.03 o 
  -5   1   8      113.92      113.67     12.36 o 
  -4   1   8       69.38       73.25      5.46 o 
  -3   1   8      192.30      198.54      9.85 o 
  -2   1   8       32.88       37.75      5.40 o 
  -1   1   8        0.05        3.20      4.99 o 
   0   1   8        0.40       -0.53      3.90 o 
   1   1   8      483.32      439.90     60.86 o 
   2   1   8      124.35      123.40      8.29 o 
   3   1   8      540.11      495.56     50.69 o 
   4   1   8      642.91      650.25     11.66 o 
   5   1   8      504.44      554.58     10.64 o 
   6   1   8        1.92        7.60      4.64 o 
   7   1   8        6.79        8.53      4.47 o 
   8   1   8       32.16       30.34      5.04 o 
   9   1   8        1.41        4.05      5.12 o 
  10   1   8        2.75        6.05      5.38 o 
  11   1   8       14.48       18.42      5.74 o 
 -15   2   8        0.99        6.35      6.76 o 
 -14   2   8       42.99       41.65      6.18 o 
 -13   2   8        1.88       -0.79      6.61 o 
 -12   2   8       17.80       24.25      6.84 o 
 -11   2   8        0.18        1.86      4.93 o 
 -10   2   8       24.14       22.63      6.27 o 
  -9   2   8        2.77        0.73      7.88 o 
  -8   2   8       14.67       18.99      6.29 o 
  -7   2   8       25.07       26.79      4.79 o 
  -6   2   8        0.05        0.18      5.63 o 
  -5   2   8       21.24       21.41      5.00 o 
  -4   2   8       41.59       31.20      5.55 o 
  -3   2   8      193.41      198.73      9.85 o 
  -2   2   8       14.31       15.47      4.67 o 
  -1   2   8        7.32        9.61      4.76 o 
   0   2   8      274.90      252.35     28.05 o 
   1   2   8       10.22        9.44      4.26 o 
   2   2   8      242.34      252.09      5.24 o 
   3   2   8      134.93      139.32      4.80 o 
   4   2   8      729.13      607.82     92.81 o 
   5   2   8      299.83      287.66      5.92 o 
   6   2   8       71.85       66.96      8.89 o 
   7   2   8        2.61        2.78      4.68 o 
   8   2   8        9.57       10.60      4.87 o 
   9   2   8        7.13        7.04      4.76 o 
  10   2   8        0.29        5.06      5.03 o 
  11   2   8        9.53       15.14      6.21 o 
 -14   3   8        7.90        6.05      5.78 o 
 -13   3   8       10.23       14.17      6.52 o 
 -12   3   8       41.15       37.68      7.80 o 
 -11   3   8        2.92        0.24      5.87 o 
 -10   3   8       16.76       11.00      4.62 o 
  -9   3   8        5.44        4.69      5.80 o 
  -8   3   8        4.37        5.76      5.17 o 
  -7   3   8      359.79      368.68     46.03 o 
  -6   3   8       66.06       69.77      5.06 o 
  -5   3   8       75.25       80.52      5.87 o 
  -4   3   8        8.90        9.96      5.82 o 
  -3   3   8        4.18        5.83      7.30 o 
  -2   3   8       11.59        6.05      7.20 o 
  -1   3   8       87.83       92.23      5.58 o 
   0   3   8       16.99        9.32      5.18 o 
   1   3   8        1.79       -0.03      4.82 o 
   2   3   8       10.27        9.81      4.16 o 
   3   3   8        0.91        4.59      4.47 o 
   4   3   8        7.31        7.12      4.96 o 
   5   3   8        2.13        3.98      5.43 o 
   6   3   8        5.99        1.73      4.85 o 
   7   3   8        6.12        2.94      4.93 o 
   8   3   8       16.21       15.29      5.11 o 
   9   3   8        0.30        5.30      5.50 o 
  10   3   8        0.52        0.66      6.03 o 
 -13   4   8        2.20        4.46      6.52 o 
 -12   4   8       18.18       20.42      6.64 o 
 -11   4   8       53.32       51.69      6.27 o 
 -10   4   8        0.87       -3.48      5.16 o 
  -9   4   8       65.82       48.09     10.46 o 
  -8   4   8        0.87       -1.04      5.49 o 
  -7   4   8      165.08      145.39     17.30 o 
  -6   4   8       42.78       31.63      5.17 o 
  -5   4   8      112.50      104.82      8.71 o 
  -4   4   8        1.17        7.40      7.38 o 
  -3   4   8        7.10        5.50      9.71 o 
  -2   4   8      202.90      200.47     10.69 o 
  -1   4   8        6.89        6.64      5.48 o 
   0   4   8      143.25      119.44      6.03 o 
   1   4   8        2.17        9.24      5.74 o 
   2   4   8       17.98       19.29      5.50 o 
   3   4   8        7.48        8.41      5.10 o 
   4   4   8        3.39        5.25      4.77 o 
   5   4   8       48.42       44.86      5.43 o 
   6   4   8        0.05        2.42      4.75 o 
   7   4   8        8.83       11.78      5.80 o 
   8   4   8       18.13       17.67      5.66 o 
   9   4   8        7.30       14.66      5.87 o 
 -12   5   8        1.49        4.94      7.58 o 
 -11   5   8        1.68        5.83      5.69 o 
 -10   5   8        5.36        4.96      5.74 o 
  -9   5   8       65.35       64.09      6.14 o 
  -8   5   8       43.26       50.93     11.66 o 
  -7   5   8       55.09       53.07      8.74 o 
  -6   5   8       78.13       76.13      6.65 o 
  -5   5   8       96.71       96.97     11.59 o 
  -4   5   8        0.03        4.81      8.81 o 
  -3   5   8       12.97       10.07      8.73 o 
  -2   5   8        2.39        8.43     10.89 o 
  -1   5   8        6.02        1.55      8.90 o 
   0   5   8        5.28        1.91      6.39 o 
   1   5   8        9.19       12.57      6.37 o 
   2   5   8       44.81       41.71      7.21 o 
   3   5   8        6.51        8.18      6.62 o 
   4   5   8       14.57       14.66      6.70 o 
   5   5   8       22.43       32.11      6.25 o 
   6   5   8        3.68        6.39      5.52 o 
   7   5   8        0.14        4.86      5.70 o 
   8   5   8       38.56       33.79      5.49 o 
 -10   6   8        7.27        5.03      6.70 o 
  -9   6   8        3.65        6.03      6.16 o 
  -8   6   8        0.01        2.97      8.25 o 
  -7   6   8       19.64        9.37      7.67 o 
  -6   6   8        0.15        6.38      7.73 o 
  -5   6   8        3.32       -2.49      9.16 o 
  -4   6   8        3.30        1.30      9.06 o 
  -3   6   8        2.46        5.74      9.06 o 
  -2   6   8       10.76       17.36      9.14 o 
  -1   6   8       21.78       14.91      9.20 o 
   0   6   8        1.04        3.44     11.24 o 
   1   6   8        0.55        0.72      7.02 o 
   2   6   8       39.06       44.40      8.13 o 
   3   6   8        6.77       12.68      7.59 o 
   4   6   8        0.65        2.33      7.67 o 
   5   6   8        0.20        2.51      6.39 o 
   6   6   8        0.80        4.87      7.53 o 
  -7   7   8        0.23        7.66      7.52 o 
  -6   7   8        1.88        5.05      7.26 o 
  -5   7   8       16.60       17.30      7.09 o 
  -4   7   8       21.24       17.70     12.20 o 
  -3   7   8        8.33        7.15      9.78 o 
  -2   7   8       17.60       15.10     10.17 o 
  -1   7   8        2.02        7.13      9.65 o 
   0   7   8       74.51       53.47     10.29 o 
   1   7   8        0.60        4.79      9.62 o 
   2   7   8        2.52       10.18      8.03 o 
   3   7   8        0.21        1.62      8.09 o 
 -15   1   9        0.40        4.45      8.06 o 
 -14   1   9        2.20        4.04      7.83 o 
 -13   1   9        1.01       -0.68      6.11 o 
 -12   1   9       19.10       14.56      6.58 o 
 -11   1   9        2.06        7.84      8.55 o 
 -10   1   9        2.47        4.38      6.02 o 
  -9   1   9        4.60        6.02      6.62 o 
  -8   1   9       99.50       99.89     17.16 o 
  -7   1   9      119.00      124.94      7.08 o 
  -6   1   9       15.48       16.57      4.20 o 
  -5   1   9        0.15        2.41      4.40 o 
  -4   1   9        3.26        0.05      5.14 o 
  -3   1   9        2.13        0.42      4.80 o 
  -2   1   9        4.24        5.65      5.69 o 
  -1   1   9       39.72       31.93      4.79 o 
   0   1   9       14.29       14.88      4.41 o 
   1   1   9        4.70        0.09      4.69 o 
   2   1   9       80.24       82.22      4.37 o 
   3   1   9        0.08        0.51      4.34 o 
   4   1   9        0.63        1.78      4.40 o 
   5   1   9      149.70      152.57      4.93 o 
   6   1   9        1.12        4.53      5.16 o 
   7   1   9       39.14       35.76      4.65 o 
   8   1   9       13.96       13.44      5.45 o 
   9   1   9        5.65       14.29      5.57 o 
  10   1   9       14.79       19.26      5.78 o 
 -14   2   9        1.09        4.79      6.71 o 
 -13   2   9        3.98        6.44      5.93 o 
 -12   2   9        1.33        6.35      7.11 o 
 -11   2   9        0.13        4.28      6.70 o 
 -10   2   9       41.49       41.82     11.69 o 
  -9   2   9       40.95       48.98      6.30 o 
  -8   2   9        0.00       -2.20      4.62 o 
  -7   2   9       58.97       57.86      6.26 o 
  -6   2   9      283.32      290.20     13.88 o 
  -5   2   9        0.11        1.78      6.16 o 
  -4   2   9       87.52       83.30     14.69 o 
  -3   2   9        0.26        1.46      5.36 o 
  -2   2   9        3.40        5.01      4.59 o 
  -1   2   9       30.47       35.63      5.05 o 
   0   2   9      198.35      199.38     15.34 o 
   1   2   9        1.39        2.62      4.05 o 
   2   2   9       22.92       25.03      4.64 o 
   3   2   9       63.15       63.17      4.70 o 
   4   2   9      109.20       97.72      8.97 o 
   5   2   9        4.32        4.01      4.90 o 
   6   2   9       34.42       26.88      4.88 o 
   7   2   9        0.02       -1.02      5.18 o 
   8   2   9        0.00        0.45      5.07 o 
   9   2   9        0.59        5.65      5.65 o 
  10   2   9        7.69        5.87      6.61 o 
 -14   3   9        1.10        2.62      6.44 o 
 -13   3   9        0.82        2.24      9.09 o 
 -12   3   9       13.22       10.21      6.04 o 
 -11   3   9        0.55       -4.89      7.23 o 
 -10   3   9        2.31        1.42      6.01 o 
  -9   3   9       31.99       35.02      5.08 o 
  -8   3   9        0.11        1.38      5.53 o 
  -7   3   9      170.52      157.29     18.69 o 
  -6   3   9        0.41        4.23      4.59 o 
  -5   3   9      126.88      133.77      6.83 o 
  -4   3   9        5.28        3.56      7.04 o 
  -3   3   9        7.75        7.22      7.70 o 
  -2   3   9       34.69       32.92      8.05 o 
  -1   3   9        4.65        2.78      5.64 o 
   0   3   9       39.29       32.88      5.87 o 
   1   3   9       18.98       15.00      4.58 o 
   2   3   9      144.47      133.15     13.67 o 
   3   3   9       95.16       75.29      6.41 o 
   4   3   9       15.03       12.13      4.38 o 
   5   3   9       17.93       13.90      4.92 o 
   6   3   9       11.61        7.11      4.62 o 
   7   3   9       13.49       13.33      4.29 o 
   8   3   9        0.63        0.13      5.11 o 
   9   3   9        6.75       10.47      5.93 o 
 -13   4   9        0.03        3.52      7.35 o 
 -12   4   9       28.42       21.86      5.41 o 
 -11   4   9        1.49        1.90      6.54 o 
 -10   4   9        0.07       -1.93      6.04 o 
  -9   4   9       17.77       12.94      5.84 o 
  -8   4   9       15.17       20.91      6.07 o 
  -7   4   9       10.75        7.89      4.74 o 
  -6   4   9       66.02       65.73      6.87 o 
  -5   4   9        5.84       10.07     10.32 o 
  -4   4   9       50.46       54.19      8.42 o 
  -3   4   9        2.37        6.44     10.33 o 
  -2   4   9        5.07        2.89      7.96 o 
  -1   4   9       22.90       33.80      5.66 o 
   0   4   9       45.57       36.41      6.64 o 
   1   4   9      121.55      107.87      6.02 o 
   2   4   9        8.89       11.65      6.67 o 
   3   4   9        0.25        1.19      5.32 o 
   4   4   9        8.96       12.28      5.19 o 
   5   4   9        0.10        3.34      4.88 o 
   6   4   9        7.53       14.65      5.46 o 
   7   4   9       26.00       32.52      5.81 o 
   8   4   9        6.92        9.23      5.71 o 
 -11   5   9       19.05       14.68      6.91 o 
 -10   5   9        3.77        4.78      6.15 o 
  -9   5   9        0.43        2.60      7.15 o 
  -8   5   9       34.10       29.79      6.05 o 
  -7   5   9       10.33       10.43     11.48 o 
  -6   5   9       15.97       13.33      6.78 o 
  -5   5   9        2.08        2.18     11.62 o 
  -4   5   9        3.26       10.02     10.15 o 
  -3   5   9       28.62       10.98      8.82 o 
  -2   5   9        9.39        3.50      8.87 o 
  -1   5   9        3.45        5.26      8.92 o 
   0   5   9       21.17       15.39      6.70 o 
   1   5   9       15.11       22.94      7.41 o 
   2   5   9       13.55        7.75      6.76 o 
   3   5   9        0.03        5.08      6.76 o 
   4   5   9       21.54       20.45      7.47 o 
   5   5   9        0.91        6.94      7.06 o 
   6   5   9        3.17        4.80      5.82 o 
   7   5   9        2.24        3.77     10.18 o 
  -9   6   9        6.44        4.38      8.55 o 
  -8   6   9        3.71        7.55      7.74 o 
  -7   6   9       10.20       12.70      7.62 o 
  -6   6   9        1.65        6.80      8.17 o 
  -5   6   9        0.01        3.96     10.38 o 
  -4   6   9        4.61       11.61     12.14 o 
  -3   6   9       16.22       19.67     10.53 o 
  -2   6   9        2.97        6.64      9.85 o 
  -1   6   9        1.12        6.29     10.40 o 
   0   6   9       10.62       13.95     10.47 o 
   1   6   9        0.76        6.96      8.18 o 
   2   6   9        5.34        3.32      7.61 o 
   3   6   9        4.56        5.15      8.25 o 
   4   6   9        5.40       16.73      8.77 o 
  -5   7   9        2.32        3.69     10.71 o 
  -4   7   9       16.46       10.83     11.27 o 
  -3   7   9        0.02        2.59     10.68 o 
  -2   7   9       12.16       12.19     10.76 o 
  -1   7   9        1.52       -0.55     13.31 o 
   0   7   9        7.27       14.21     11.35 o 
 -14   0  10       25.45       31.78     10.95 o 
 -13   0  10        3.91       10.84     10.02 o 
 -12   0  10        3.30        9.50      9.59 o 
 -11   0  10       44.83       53.94      9.22 o 
  -9   0  10      122.06      138.12     11.75 o 
  -8   0  10        4.33        6.00      6.20 o 
  -7   0  10        3.18        4.64      5.96 o 
  -6   0  10       82.33       80.17     12.33 o 
  -5   0  10       16.55       23.14      6.73 o 
  -4   0  10      146.79      153.22     11.13 o 
  -3   0  10        0.25        1.75      7.99 o 
  -2   0  10      141.83      159.18     11.33 o 
  -1   0  10      433.84      428.04     18.35 o 
   0   0  10       79.72       79.87      7.08 o 
   1   0  10      192.29      217.17      7.45 o 
   2   0  10     1222.08     1044.10    337.92 o 
   3   0  10       10.32       14.19      6.44 o 
   4   0  10        9.85       10.62      6.85 o 
   5   0  10      114.59      110.93      6.74 o 
   6   0  10        0.88        0.40      6.50 o 
   7   0  10       48.62       62.06      7.87 o 
   8   0  10        0.03        7.21      7.00 o 
   9   0  10       43.01       50.73      9.81 o 
 -14   1  10       15.97       15.99      8.22 o 
 -13   1  10        0.01        0.14      7.73 o 
 -12   1  10        1.61        0.29      7.86 o 
 -11   1  10        8.29        7.41      6.65 o 
 -10   1  10       84.75      110.71      9.93 o 
  -9   1  10        0.50        0.27      5.58 o 
  -8   1  10        0.83        3.47      4.55 o 
  -7   1  10       34.44       33.58      5.23 o 
  -6   1  10       16.08       15.74      4.37 o 
  -5   1  10        9.28        9.05      4.52 o 
  -4   1  10       65.81       82.01      5.75 o 
  -3   1  10        9.42        8.71      7.29 o 
  -2   1  10        0.35        3.50      6.42 o 
  -1   1  10       19.00       16.42      5.46 o 
   0   1  10      215.66      180.78     10.55 o 
   1   1  10      840.52      837.49     49.01 o 
   2   1  10      986.92      917.68    140.47 o 
   3   1  10       32.03       33.68      4.91 o 
   4   1  10        2.59        0.67      4.70 o 
   5   1  10       19.57       17.31      4.89 o 
   6   1  10       37.06       38.00      5.16 o 
   7   1  10        0.58        0.73      5.51 o 
   8   1  10        3.99       11.87      5.68 o 
   9   1  10       10.99       18.67      5.93 o 
 -14   2  10        0.10        2.61      6.33 o 
 -13   2  10        0.00        3.42      8.39 o 
 -12   2  10        0.00        3.84      7.23 o 
 -11   2  10       40.97       36.32      6.56 o 
 -10   2  10       85.62       95.75      6.52 o 
  -9   2  10       43.89       42.78      6.15 o 
  -8   2  10      165.50      171.11     21.74 o 
  -7   2  10       11.54       12.35      4.46 o 
  -6   2  10       54.28       60.87      5.24 o 
  -5   2  10        5.54       11.42      5.27 o 
  -4   2  10       12.64       14.42      5.63 o 
  -3   2  10        8.97        6.61      5.24 o 
  -2   2  10       52.98       62.00      6.31 o 
  -1   2  10        5.87        5.12      5.51 o 
   0   2  10        0.50        2.83      5.04 o 
   1   2  10       21.54       22.12      5.10 o 
   2   2  10        0.41        5.83      4.54 o 
   3   2  10       63.81       63.51      5.28 o 
   4   2  10        0.01        1.12      4.89 o 
   5   2  10       17.99       16.14      5.61 o 
   6   2  10       29.34       25.61      5.67 o 
   7   2  10        0.62        5.41      5.64 o 
   8   2  10       47.10       48.35      5.59 o 
 -13   3  10        0.00        4.98      8.93 o 
 -12   3  10       24.94       21.40      6.59 o 
 -11   3  10        0.03        7.16      5.93 o 
 -10   3  10        0.10        2.68      5.76 o 
  -9   3  10        4.67        2.44      4.97 o 
  -8   3  10        4.32        2.48      4.42 o 
  -7   3  10        0.78       -1.97      5.14 o 
  -6   3  10       42.39       37.30      5.29 o 
  -5   3  10        2.47        2.80      6.05 o 
  -4   3  10       37.88       33.53     10.78 o 
  -3   3  10        3.39        5.04      8.37 o 
  -2   3  10       26.93       17.71      8.41 o 
  -1   3  10       42.78       48.30      6.65 o 
   0   3  10        6.28        3.29      5.92 o 
   1   3  10       19.12       11.28      6.63 o 
   2   3  10       37.99       37.98      5.17 o 
   3   3  10       53.60       71.85      5.14 o 
   4   3  10        5.00        1.14      4.30 o 
   5   3  10       12.44       15.33      5.21 o 
   6   3  10        0.14        3.39      5.33 o 
   7   3  10       14.15       15.11      5.59 o 
   8   3  10        0.10        4.15      6.01 o 
 -12   4  10        0.03        2.44      6.79 o 
 -11   4  10        9.83       12.80      6.31 o 
 -10   4  10       34.50       23.69      6.29 o 
  -9   4  10        8.87        5.94      5.18 o 
  -8   4  10       37.06       24.62      5.52 o 
  -7   4  10       41.11       47.11      9.13 o 
  -6   4  10        7.33        8.90      6.91 o 
  -5   4  10       11.47       10.86      8.79 o 
  -4   4  10        2.05       11.05      8.72 o 
  -3   4  10       34.89       40.31     10.82 o 
  -2   4  10        2.52       10.69      8.53 o 
  -1   4  10        0.39       -0.44     11.11 o 
   0   4  10        4.49        9.44      6.10 o 
   1   4  10       12.98       17.28      6.25 o 
   2   4  10       59.69       76.04      8.18 o 
   3   4  10        4.03        9.12      5.29 o 
   4   4  10        0.24        1.64      4.67 o 
   5   4  10        0.73        2.52      5.60 o 
   6   4  10       67.09       55.45      8.33 o 
   7   4  10        1.40        6.97      6.97 o 
 -10   5  10        6.36        8.00      6.82 o 
  -9   5  10       16.65       12.08      6.72 o 
  -8   5  10        0.02        2.64      8.19 o 
  -7   5  10        0.40       -3.71     12.78 o 
  -6   5  10        3.74        4.16      7.69 o 
  -5   5  10        0.00       -5.84      9.93 o 
  -4   5  10       25.54       19.62      9.53 o 
  -3   5  10        2.05        8.98      9.55 o 
  -2   5  10        2.66        0.05     11.84 o 
  -1   5  10       27.11        8.91     11.92 o 
   0   5  10        0.20       -3.15      7.08 o 
   1   5  10        0.00        1.03      7.29 o 
   2   5  10        0.56        1.89      8.11 o 
   3   5  10        0.55        1.22      8.30 o 
   4   5  10        9.56        8.93      8.25 o 
   5   5  10       17.06       17.31      7.80 o 
  -8   6  10        3.41       11.63      8.52 o 
  -7   6  10       17.79       32.77     11.35 o 
  -6   6  10        0.56       12.09      8.65 o 
  -5   6  10        0.00       -0.10     13.09 o 
  -4   6  10        0.42        5.67     10.70 o 
  -3   6  10        2.17       -2.68     13.05 o 
  -2   6  10        4.88        7.76     10.57 o 
  -1   6  10        1.98        4.15     10.47 o 
   0   6  10        1.91        5.17     10.85 o 
   1   6  10        1.95        7.18      7.95 o 
   2   6  10        0.17        6.34      8.12 o 
 -14   1  11        6.38        3.01      8.43 o 
 -13   1  11        7.21        6.64     13.68 o 
 -12   1  11        2.67        5.74      7.25 o 
 -11   1  11       26.08       27.88      6.94 o 
 -10   1  11        0.05       -0.22      5.32 o 
  -9   1  11        3.40        6.36      5.06 o 
  -8   1  11       31.63       27.31      4.91 o 
  -7   1  11       31.84       35.66      4.77 o 
  -6   1  11        4.07        4.65      4.59 o 
  -5   1  11       18.01       18.63      4.77 o 
  -4   1  11        2.56        5.38      5.19 o 
  -3   1  11       13.72       11.72      6.76 o 
  -2   1  11      108.47       62.57     15.62 o 
  -1   1  11       67.93       62.21     22.30 o 
   0   1  11        3.50        1.08      4.84 o 
   1   1  11       16.41       17.92      4.62 o 
   2   1  11        0.44       -0.14      4.85 o 
   3   1  11        9.70       11.70      5.40 o 
   4   1  11        6.40       14.61      5.12 o 
   5   1  11       26.50       31.23      5.34 o 
   6   1  11        8.52       10.62      5.18 o 
   7   1  11        9.10       10.49      5.71 o 
   8   1  11       31.06       24.06      7.13 o 
 -13   2  11        1.08        4.95      7.79 o 
 -12   2  11       16.49       19.67      6.76 o 
 -11   2  11        9.96        7.87      8.13 o 
 -10   2  11        3.03        7.95      5.98 o 
  -9   2  11      114.80      125.08      5.92 o 
  -8   2  11       20.82       17.77      5.46 o 
  -7   2  11        1.52        4.11      5.05 o 
  -6   2  11        0.89        0.59      4.55 o 
  -5   2  11        5.23        0.65      5.82 o 
  -4   2  11       10.72       12.58      6.67 o 
  -3   2  11       66.17       67.41      7.18 o 
  -2   2  11        0.25       -2.26      6.11 o 
  -1   2  11      184.35      203.06      6.29 o 
   0   2  11       10.41       14.03      6.10 o 
   1   2  11       30.27       30.20      5.15 o 
   2   2  11        7.71        5.74      5.17 o 
   3   2  11        4.70        6.30      5.07 o 
   4   2  11       15.24       15.82      5.55 o 
   5   2  11        0.27        0.37      5.73 o 
   6   2  11        1.21        4.91      5.80 o 
   7   2  11       37.76       43.72      6.44 o 
 -12   3  11        6.41        8.94      7.33 o 
 -11   3  11        6.68       11.07      6.71 o 
 -10   3  11       25.54       18.93      5.25 o 
  -9   3  11       24.96       22.99      5.10 o 
  -8   3  11      120.41      111.74      5.94 o 
  -7   3  11       11.88        7.62      5.09 o 
  -6   3  11        0.77        3.36      5.59 o 
  -5   3  11       11.76        7.20      7.44 o 
  -4   3  11       16.59       15.57      9.12 o 
  -3   3  11        5.37       16.20     11.25 o 
  -2   3  11       96.46      104.07      9.80 o 
  -1   3  11        3.73        3.42      7.22 o 
   0   3  11       10.54       10.38      5.83 o 
   1   3  11       59.14       42.46      6.69 o 
   2   3  11        0.43        0.04      5.83 o 
   3   3  11        0.08        0.82      5.11 o 
   4   3  11        3.08       10.90      5.48 o 
   5   3  11       11.34       17.08      5.95 o 
   6   3  11        0.70        7.10      6.01 o 
 -11   4  11        0.82        3.40      7.22 o 
 -10   4  11       15.20       16.65      5.76 o 
  -9   4  11        4.57        4.01      5.29 o 
  -8   4  11       11.98        6.03      5.72 o 
  -7   4  11        1.08       -3.53      8.89 o 
  -6   4  11        0.56       -0.73      6.55 o 
  -5   4  11        3.25        0.97      8.84 o 
  -4   4  11        8.24        4.45      8.79 o 
  -3   4  11        4.45        6.01     10.99 o 
  -2   4  11        7.30       -0.31      8.82 o 
  -1   4  11       29.31       28.32      9.05 o 
   0   4  11        2.25        5.31      6.95 o 
   1   4  11        6.08        9.52      6.52 o 
   2   4  11       15.06       14.49      7.12 o 
   3   4  11        1.03        2.81      6.76 o 
   4   4  11        1.35        3.51      5.85 o 
   5   4  11        0.34        3.80      5.94 o 
  -9   5  11        0.20        3.31      7.84 o 
  -8   5  11        0.01        1.22      7.63 o 
  -7   5  11       11.54       13.89      8.33 o 
  -6   5  11        8.69       14.54      8.28 o 
  -5   5  11        7.22       10.22     12.75 o 
  -4   5  11       15.36       20.70     10.54 o 
  -3   5  11        0.01        0.31     10.40 o 
  -2   5  11        1.09       -4.03     10.46 o 
  -1   5  11        5.06        9.89     10.47 o 
   0   5  11        0.22       -0.15     10.83 o 
   1   5  11       15.45        8.22      7.49 o 
   2   5  11       17.70       23.01      7.70 o 
   3   5  11        5.01        9.19      8.75 o 
  -5   6  11        2.99        9.53     11.57 o 
  -4   6  11        0.54       14.88     13.65 o 
  -3   6  11       13.12       22.59     11.16 o 
  -2   6  11        2.13        9.73     13.59 o 
  -1   6  11        2.28        5.42     11.62 o 
 -12   0  12       34.75       38.19      9.44 o 
 -11   0  12       63.44       64.89     12.47 o 
 -10   0  12       55.83       55.96      8.91 o 
  -9   0  12       10.65       17.70      6.94 o 
  -8   0  12        1.40        5.17      7.66 o 
  -7   0  12        5.10        8.61      6.91 o 
  -6   0  12        0.23        3.82      7.49 o 
  -5   0  12       15.87       12.80      6.66 o 
  -4   0  12       47.93       53.24      6.66 o 
  -3   0  12       50.73       55.27      9.34 o 
  -2   0  12       22.41       29.42     11.72 o 
  -1   0  12      670.66      658.67     15.85 o 
   0   0  12        8.94        1.40      7.50 o 
   1   0  12       31.98       30.31      7.62 o 
   2   0  12       63.35       57.73      7.92 o 
   3   0  12       15.04       23.22      7.30 o 
   4   0  12        4.50        5.54      7.28 o 
   5   0  12       16.47       10.17      8.56 o 
   6   0  12        2.24        4.77      7.89 o 
 -12   1  12       34.16       27.49      6.50 o 
 -11   1  12        6.34        9.81      5.68 o 
 -10   1  12        2.52        5.75      5.36 o 
  -9   1  12       85.37       99.94      5.53 o 
  -8   1  12        1.14        0.66      4.48 o 
  -7   1  12       15.52       14.76      4.97 o 
  -6   1  12        4.27        3.52      4.61 o 
  -5   1  12       24.06       22.90      4.48 o 
  -4   1  12        4.57        6.52      5.98 o 
  -3   1  12       10.93       13.67      5.84 o 
  -2   1  12       92.77       93.13     43.46 o 
  -1   1  12       87.44       83.63      7.35 o 
   0   1  12       21.08        9.67      6.12 o 
   1   1  12       16.35       19.45      5.19 o 
   2   1  12       52.24       49.77      5.29 o 
   3   1  12        1.53        2.98      5.41 o 
   4   1  12        1.33        7.80      5.34 o 
   5   1  12        2.38        7.73      5.33 o 
   6   1  12       85.70       95.98      6.64 o 
 -12   2  12        7.88        8.50      7.32 o 
 -11   2  12       42.86       36.99      6.14 o 
 -10   2  12        8.00       11.60      7.81 o 
  -9   2  12        3.65        7.47      5.47 o 
  -8   2  12        1.82        0.70      5.74 o 
  -7   2  12        0.02        1.00      5.82 o 
  -6   2  12       10.23        9.93      5.50 o 
  -5   2  12        8.62        7.52      7.27 o 
  -4   2  12       35.29       42.28      7.24 o 
  -3   2  12       18.78       14.99      5.85 o 
  -2   2  12       38.21       33.43      5.93 o 
  -1   2  12      238.38      253.73      8.58 o 
   0   2  12        7.26        7.68      6.29 o 
   1   2  12        2.76       -1.44      5.93 o 
   2   2  12        0.94        3.33      5.49 o 
   3   2  12       39.24       48.93      6.74 o 
   4   2  12        2.62        3.71      6.84 o 
   5   2  12        5.29        9.79      6.42 o 
 -11   3  12        1.31        5.61      6.50 o 
 -10   3  12       15.76       15.58      5.74 o 
  -9   3  12        1.28        3.47      5.66 o 
  -8   3  12       26.53       27.05      5.67 o 
  -7   3  12       13.35        5.34      6.07 o 
  -6   3  12        5.62        6.76      5.71 o 
  -5   3  12       13.04        8.86      7.37 o 
  -4   3  12        2.76        7.16     12.70 o 
  -3   3  12        2.71        6.80     10.28 o 
  -2   3  12       13.15        6.60     12.70 o 
  -1   3  12        0.00        3.49      7.91 o 
   0   3  12       26.35       21.31      5.58 o 
   1   3  12       10.85       12.61      6.43 o 
   2   3  12        1.29        5.62      7.64 o 
   3   3  12       10.20       13.74      5.69 o 
   4   3  12       49.33       58.97      6.97 o 
   5   3  12        4.58        5.82     10.52 o 
  -9   4  12        1.85        5.83      6.64 o 
  -8   4  12        0.07        5.98      7.71 o 
  -7   4  12        1.77        5.02      6.29 o 
  -6   4  12       21.01       19.74      8.06 o 
  -5   4  12        3.64        6.56     12.24 o 
  -4   4  12        2.40       14.70     12.16 o 
  -3   4  12       23.75       32.53     12.57 o 
  -2   4  12        0.03       -3.71      9.93 o 
  -1   4  12        6.69        4.56     10.14 o 
   0   4  12        0.44        7.83      7.21 o 
   1   4  12        4.26        9.11      8.26 o 
   2   4  12        0.02        0.28      7.69 o 
   3   4  12       66.42       60.67     13.14 o 
  -7   5  12        1.68        2.23     10.65 o 
  -6   5  12        0.52        4.81      8.01 o 
  -5   5  12        2.85       11.05     12.74 o 
  -4   5  12        6.66       12.05     10.49 o 
  -3   5  12        0.78        5.58     12.78 o 
  -2   5  12        0.04       -0.86     10.40 o 
  -1   5  12       10.93       24.22     10.49 o 
   0   5  12        2.94        2.62     10.40 o 
 -11   1  13        2.94        3.79      6.23 o 
 -10   1  13        5.58        9.34      6.69 o 
  -9   1  13        1.22        2.88      5.44 o 
  -8   1  13       12.92       19.18      6.44 o 
  -7   1  13        3.53        4.71      5.55 o 
  -6   1  13        5.51        7.30      5.05 o 
  -5   1  13       49.63       55.34      6.02 o 
  -4   1  13        0.00       -0.17      5.76 o 
  -3   1  13        3.37        2.26      5.77 o 
  -2   1  13        8.77       13.71      7.39 o 
  -1   1  13       49.52       52.88     18.62 o 
   0   1  13       23.31       27.35      6.13 o 
   1   1  13        0.02        1.71      5.33 o 
   2   1  13        0.14        5.09      5.44 o 
   3   1  13        9.97       12.63      5.85 o 
   4   1  13       17.02       17.45      7.05 o 
 -10   2  13        0.13        4.41      6.38 o 
  -9   2  13        2.16        3.70      5.77 o 
  -8   2  13        0.28        2.36      5.40 o 
  -7   2  13       12.08        9.19      4.92 o 
  -6   2  13        0.09        2.67      5.23 o 
  -5   2  13       14.12       12.06      5.41 o 
  -4   2  13      109.09      106.16      7.35 o 
  -3   2  13       31.03       29.79      6.62 o 
  -2   2  13       38.53       34.59      7.75 o 
  -1   2  13        4.91        6.19      8.11 o 
   0   2  13        8.06        8.95      5.89 o 
   1   2  13       69.81       62.79     15.13 o 
   2   2  13        2.56        6.90      6.24 o 
   3   2  13        0.00        3.56      6.05 o 
  -9   3  13        0.27        5.25      6.56 o 
  -8   3  13        0.07       -0.01      5.77 o 
  -7   3  13       32.45       30.00      6.52 o 
  -6   3  13        4.32        6.89      6.77 o 
  -5   3  13        6.30        9.68     11.21 o 
  -4   3  13       39.97       45.15     10.87 o 
  -3   3  13        0.00        2.02     11.21 o 
  -2   3  13       19.01       15.68     10.66 o 
  -1   3  13       37.74       15.27      8.76 o 
   0   3  13       12.54       13.20      7.86 o 
   1   3  13        0.87        8.62      7.67 o 
   2   3  13        0.73        1.60      7.75 o 
  -7   4  13        0.00       11.30     11.27 o 
  -6   4  13        6.34        7.17      8.59 o 
  -5   4  13        0.98        6.56     11.17 o 
  -4   4  13        4.87        4.38     13.90 o 
  -3   4  13        5.25        7.34     13.78 o 
  -2   4  13       33.70       46.52     11.33 o 
  -1   4  13        8.01       17.06     11.08 o 
   0   4  13        5.66       14.70     11.46 o 
  -9   0  14        0.93        8.29      8.72 o 
  -8   0  14       12.36       12.27      7.72 o 
  -7   0  14       24.71       20.96      8.36 o 
  -6   0  14        1.06        1.51      7.46 o 
  -5   0  14       52.56       54.45      8.55 o 
  -4   0  14        2.66        3.94      8.10 o 
  -3   0  14        6.09        6.59     10.74 o 
  -2   0  14        0.12        1.03     10.32 o 
  -1   0  14        0.01        1.95     13.05 o 
   0   0  14       14.47       23.14     13.06 o 
   1   0  14        0.02        5.39      7.72 o 
   2   0  14       30.79       27.44      8.71 o 
  -9   1  14        1.19        5.23      6.03 o 
  -8   1  14        4.32        4.76      6.20 o 
  -7   1  14        0.65        7.63      5.88 o 
  -6   1  14       26.88       27.66      6.52 o 
  -5   1  14        0.00        6.79      5.99 o 
  -4   1  14       20.87       16.01      6.72 o 
  -3   1  14        0.61        3.72      7.19 o 
  -2   1  14        3.52        9.11      9.59 o 
  -1   1  14        6.60       10.31      9.62 o 
   0   1  14       18.59       15.10      9.01 o 
   1   1  14       45.60       42.32      9.27 o 
   2   1  14        0.20        4.37     13.86 o 
  -8   2  14        4.79        5.81      6.00 o 
  -7   2  14        4.07        6.40      5.43 o 
  -6   2  14        1.55        2.33      6.70 o 
  -5   2  14       40.89       31.09      5.62 o 
  -4   2  14       73.70       70.81      9.46 o 
  -3   2  14        0.13        3.33      7.13 o 
  -2   2  14        0.11        1.67      7.31 o 
  -1   2  14        2.72        3.01      7.31 o 
   0   2  14        0.13        5.51      8.61 o 
   1   2  14        0.77        7.23     11.62 o 
  -6   3  14        5.77       14.08      9.33 o 
  -5   3  14        1.40        4.10     14.64 o 
  -4   3  14       25.97       14.77     11.67 o 
  -3   3  14       17.16        2.67     11.72 o 
  -2   3  14       67.47       50.64     14.69 o 
                                                 
